# Supplementary material for: Comparative transcriptional analysis of Candida auris biofilms following farnesol and tyrosol treatment
Source: Microbiol Spectr. 2024 Mar 5;12(4):e02278-23. doi: 10.1128/spectrum.02278-23 (PMC10986546; doi:10.1128/spectrum.02278-23)
Supplement: Table S1 — Oligonucleotide primers used for RT-qPCR analysis. [file spectrum.02278-23-s0002.xlsx]

## Sheet: Munka1
Supplementary Table1:Oligonucleotide primers used for RT-qPCR analysis.
B9J08_000486	ACT1
5´-CTTGTTCCCAGGTATTGC-3´
5´-CTCGTCGTATTCTTGCTTG-3´
B9J08_000592	UME6
5´-GACGAGAACCCCTAGAACC-3´
5´-GCACAGCCTTGTCAACAG-3´
B9J08_001450	CFL4
5´-ACGCAAGAGACTGACACAAC-3´
5´-TCCACCAAAGAGAACAAGC-3´
B9J08_001884	BIO2
5´-TGGCTGCTGGAAGATACAC-3´
5´-CGAAACCCGTCTCAACTG-3´
B9J08_003772	CZF1
5´-CTGTCGTCGCTGAAATCC-3´
5´-AACATCGTGGTCAATGGTG-3´
B9J08_004149	FAD3
5´-GGTCTTTTTGGGTTTGGTC-3´
5´-TATTCTTGCTGGGTGTATGG-3´
B9J08_004587	ERG9
5´-CCTTGTCTTGAGAGCATTG-3´
5´-CCGTTGGTGTTGAAGTTC-3´
B9J08_003981	MDR1
5´-CGACCAAGACCAACCACATTC-3´
5´-CGTATCCGAACACAAAAAGCG-3´
B9J08_004309	PFK1
5´-CGCCTACTCTTCTTTGGAC-3´
5´-ACGGTGGTGTTTCTCTTTC-3´
B9J08_002762	INO1
5´-TTCCTTGTTGACGCTGGTATC-3´
5´-CGACATCCTTTCCCTTCTTG-3´
B9J08_001484	POT1
5´-CCCTTCCTCCAAACAGTC-3´
5´-AATACCAGCAGCCAAACAG-3´
