# Supplementary material for: Comparative transcriptional analysis of Candida auris biofilms following farnesol and tyrosol treatment
Source: Microbiol Spectr. 2024 Mar 5;12(4):e02278-23. doi: 10.1128/spectrum.02278-23 (PMC10986546; doi:10.1128/spectrum.02278-23)
Supplement: Table S2 — Results of the gene set enrichment analysis. [file spectrum.02278-23-s0003.xlsx]

## Sheet: Farnesol vs Control
Supplementary Table 2 Results of the gene set enrichment analysis
Significant shared GO terms (p < 0.05) were determined with Candida Genome Database Gene Ontology Term Finder (http://www.candidagenome.org/cgi-bin/GO/goTermFinder).
Biological processes, molecular function and cellular component categories were tested.
Terms highlighted with yellow are presented in the Results section.
Upregulated gene set
Biological process
GOID	GO_term	Cluster frequency	Background frequency	Corrected P-value	False discovery rate	Gene(s) annotated to the term	Directly Annotated GOID List
42254	ribosome biogenesis	50 out of 138 genes, 36.2%	290 out of 5417 background genes, 5.4%	3.41e-27	0	B9J08_000120:B9J08_000207:B9J08_000214:B9J08_000248:B9J08_000257:B9J08_000537:B9J08_000673:B9J08_000705:B9J08_000754:B9J08_000870:B9J08_000934:B9J08_001024:B9J08_001133:B9J08_001163:B9J08_001430:B9J08_001512:B9J08_002000:B9J08_002081:B9J08_002312:B9J08_002321:B9J08_002348:B9J08_002602:B9J08_002604:B9J08_002741:B9J08_002828:B9J08_002981:B9J08_003031:B9J08_003282:B9J08_003620:B9J08_003640:B9J08_003…	398:51083:16075:45943:6397:920:51276:30036:70475:6413:43629:6270:31167:8298:55:27:42274:463:16479:447:462:71038:6468:1905267:46777:6401:480:294:71051:467:50821:30010:6450:43248:56:2000200:17148:71049:54:71035:2:34475:110136:48254:466:71031:34476:30490:34599:7089:1905216:6452:6364:6267:2181:1990417:461:71042:6415:45727:2000234:6409:42273:32790:472:7096
6364	rRNA processing	43 out of 138 genes, 31.2%	205 out of 5417 background genes, 3.8%	1.8e-26	0	B9J08_000120:B9J08_000207:B9J08_000214:B9J08_000248:B9J08_000257:B9J08_000537:B9J08_000673:B9J08_000754:B9J08_000870:B9J08_001024:B9J08_001133:B9J08_001163:B9J08_001430:B9J08_001512:B9J08_002000:B9J08_002081:B9J08_002312:B9J08_002348:B9J08_002604:B9J08_002741:B9J08_002828:B9J08_002981:B9J08_003031:B9J08_003282:B9J08_003620:B9J08_003640:B9J08_003688:B9J08_003748:B9J08_003795:B9J08_003821:B9J08_003…	398:51083:16075:45943:6397:920:70475:43629:6270:31167:8298:55:27:42274:463:16479:447:462:71038:6468:1905267:46777:6401:480:294:71051:467:50821:30010:6450:56:43248:17148:71049:71035:2:34475:48254:466:71031:34476:30490:1905216:34599:6452:6267:6364:1990417:2181:461:71042:6409:2000234:42273:472:7096
16072	rRNA metabolic process	45 out of 138 genes, 32.6%	240 out of 5417 background genes, 4.4%	1.18e-25	0	B9J08_000120:B9J08_000192:B9J08_000207:B9J08_000214:B9J08_000248:B9J08_000257:B9J08_000537:B9J08_000673:B9J08_000754:B9J08_000870:B9J08_001024:B9J08_001133:B9J08_001163:B9J08_001430:B9J08_001512:B9J08_002000:B9J08_002081:B9J08_002312:B9J08_002348:B9J08_002604:B9J08_002741:B9J08_002828:B9J08_002981:B9J08_003031:B9J08_003282:B9J08_003368:B9J08_003620:B9J08_003640:B9J08_003688:B9J08_003748:B9J08_003…	398:51083:16075:45943:6397:920:6974:43935:70475:31454:43629:6270:31167:8298:55:27:42274:463:16479:447:462:71038:6468:1905267:46777:6401:480:9303:294:71051:467:50821:30010:6450:56:43248:17148:71049:71035:6360:6334:2:34475:48254:466:71031:34476:30490:1905216:34599:6452:6267:6364:1990417:2181:461:71042:6409:2000234:42273:472:42790:70911:7096
22613	ribonucleoprotein complex biogenesis	51 out of 138 genes, 37.0%	345 out of 5417 background genes, 6.4%	1.7e-24	0	B9J08_000120:B9J08_000207:B9J08_000214:B9J08_000248:B9J08_000257:B9J08_000537:B9J08_000673:B9J08_000705:B9J08_000754:B9J08_000870:B9J08_000934:B9J08_001024:B9J08_001133:B9J08_001163:B9J08_001430:B9J08_001512:B9J08_002000:B9J08_002081:B9J08_002293:B9J08_002312:B9J08_002321:B9J08_002348:B9J08_002602:B9J08_002604:B9J08_002741:B9J08_002828:B9J08_002981:B9J08_003031:B9J08_003282:B9J08_003620:B9J08_003…	398:51083:16075:45943:6397:920:51276:30036:70475:6413:43629:6270:31167:8298:55:27:42274:463:16479:447:395:462:71038:6468:1905267:46777:6401:480:294:71051:467:50821:30010:6450:56:43248:2000200:17148:71049:54:71035:2:34475:110136:48254:466:71031:34476:30490:1905216:7089:34599:6452:6267:6364:1990417:2181:461:71042:6415:6409:45727:2000234:42273:32790:472:7096
462	maturation of SSU-rRNA from tricistronic rRNA transcript (SSU-rRNA, 5.8S rRNA, LSU-rRNA)	28 out of 138 genes, 20.3%	91 out of 5417 background genes, 1.7%	3.27e-21	0	B9J08_000120:B9J08_000207:B9J08_000214:B9J08_000248:B9J08_000257:B9J08_000537:B9J08_000673:B9J08_001024:B9J08_001133:B9J08_001163:B9J08_002000:B9J08_002312:B9J08_002604:B9J08_002741:B9J08_002981:B9J08_003031:B9J08_003620:B9J08_003688:B9J08_003748:B9J08_003821:B9J08_003906:B9J08_003963:B9J08_004130:B9J08_004153:B9J08_004322:B9J08_004566:B9J08_005251:B9J08_005510	398:45943:920:70475:8298:55:463:42274:16479:447:462:6468:1905267:46777:480:294:50821:30010:56:43248:17148:48254:466:30490:1905216:34599:6364:1990417:461:6409:2000234:42273:472:7096
34470	ncRNA processing	45 out of 138 genes, 32.6%	306 out of 5417 background genes, 5.6%	5.56e-21	0	B9J08_000120:B9J08_000207:B9J08_000214:B9J08_000248:B9J08_000257:B9J08_000537:B9J08_000673:B9J08_000754:B9J08_000870:B9J08_000917:B9J08_001024:B9J08_001133:B9J08_001163:B9J08_001430:B9J08_001512:B9J08_002000:B9J08_002081:B9J08_002312:B9J08_002348:B9J08_002604:B9J08_002741:B9J08_002828:B9J08_002981:B9J08_003031:B9J08_003059:B9J08_003282:B9J08_003620:B9J08_003640:B9J08_003688:B9J08_003748:B9J08_003…	398:51083:16075:45943:6397:920:70475:43629:6270:31167:8298:55:27:42274:463:16479:447:462:71038:6468:1905267:46777:6401:480:294:71051:467:50821:30010:6450:56:43248:17148:71049:71035:2:34475:48254:466:71031:34476:30490:1905216:34599:6452:32211:6267:6364:1990417:2181:1990799:461:494:71042:6409:2000234:42273:472:7096
30490	maturation of SSU-rRNA	28 out of 138 genes, 20.3%	100 out of 5417 background genes, 1.8%	6.1e-20	0	B9J08_000120:B9J08_000207:B9J08_000214:B9J08_000248:B9J08_000257:B9J08_000537:B9J08_000673:B9J08_001024:B9J08_001133:B9J08_001163:B9J08_002000:B9J08_002312:B9J08_002604:B9J08_002741:B9J08_002981:B9J08_003031:B9J08_003620:B9J08_003688:B9J08_003748:B9J08_003821:B9J08_003906:B9J08_003963:B9J08_004130:B9J08_004153:B9J08_004322:B9J08_004566:B9J08_005251:B9J08_005510	398:45943:920:70475:8298:55:463:42274:16479:447:462:6468:1905267:46777:480:294:50821:30010:56:43248:17148:48254:466:30490:1905216:34599:6364:1990417:461:6409:2000234:42273:472:7096
42274	ribosomal small subunit biogenesis	29 out of 138 genes, 21.0%	115 out of 5417 background genes, 2.1%	2.6e-19	0	B9J08_000120:B9J08_000207:B9J08_000214:B9J08_000248:B9J08_000257:B9J08_000537:B9J08_000673:B9J08_001024:B9J08_001133:B9J08_001163:B9J08_002000:B9J08_002081:B9J08_002312:B9J08_002604:B9J08_002741:B9J08_002981:B9J08_003031:B9J08_003620:B9J08_003688:B9J08_003748:B9J08_003821:B9J08_003906:B9J08_003963:B9J08_004130:B9J08_004153:B9J08_004322:B9J08_004566:B9J08_005251:B9J08_005510	398:45943:920:70475:8298:55:463:42274:16479:447:462:6468:1905267:46777:480:294:50821:30010:56:43248:17148:48254:466:30490:1905216:34599:6364:1990417:461:6409:2000234:42273:472:7096
34660	ncRNA metabolic process	47 out of 138 genes, 34.1%	403 out of 5417 background genes, 7.4%	1.12e-17	0	B9J08_000120:B9J08_000192:B9J08_000207:B9J08_000214:B9J08_000248:B9J08_000257:B9J08_000537:B9J08_000673:B9J08_000754:B9J08_000870:B9J08_000917:B9J08_001024:B9J08_001133:B9J08_001163:B9J08_001430:B9J08_001512:B9J08_002000:B9J08_002081:B9J08_002312:B9J08_002348:B9J08_002604:B9J08_002741:B9J08_002828:B9J08_002981:B9J08_003031:B9J08_003059:B9J08_003282:B9J08_003368:B9J08_003620:B9J08_003640:B9J08_003…	398:51083:16075:45943:6397:920:6974:43935:70475:31454:43629:6270:31167:8298:55:27:42274:463:16479:447:462:71038:6468:1905267:46777:6401:480:9303:294:71051:467:50821:30010:6450:56:43248:17148:71049:71035:6360:6334:2:34475:48254:466:71031:34476:30490:1905216:34599:6452:32211:6267:6364:1990417:2181:1990799:461:494:71042:6409:2000234:42273:472:42790:70911:7096
6396	RNA processing	48 out of 138 genes, 34.8%	426 out of 5417 background genes, 7.9%	1.72e-17	0	B9J08_000120:B9J08_000207:B9J08_000214:B9J08_000248:B9J08_000257:B9J08_000537:B9J08_000673:B9J08_000754:B9J08_000870:B9J08_000917:B9J08_001024:B9J08_001133:B9J08_001163:B9J08_001430:B9J08_001512:B9J08_002000:B9J08_002081:B9J08_002293:B9J08_002301:B9J08_002312:B9J08_002348:B9J08_002604:B9J08_002741:B9J08_002800:B9J08_002828:B9J08_002981:B9J08_003031:B9J08_003059:B9J08_003282:B9J08_003620:B9J08_003…	51083:16075:398:45943:6397:920:70475:43629:6270:31167:8298:963:55:27:42274:463:16479:447:395:462:71038:6468:1905267:46777:6401:480:294:71051:467:50821:6392:30010:6450:56:43248:34337:17148:71049:71035:2:34475:48254:466:71031:34476:30490:1905216:34599:373:6452:32211:6267:6364:1990417:2181:1990799:461:494:71042:6409:2000234:42273:472:372:7096
44085	cellular component biogenesis	61 out of 138 genes, 44.2%	820 out of 5417 background genes, 15.1%	4.45e-14	0	B9J08_000120:B9J08_000207:B9J08_000214:B9J08_000248:B9J08_000257:B9J08_000537:B9J08_000673:B9J08_000705:B9J08_000754:B9J08_000870:B9J08_000934:B9J08_001024:B9J08_001068:B9J08_001096:B9J08_001133:B9J08_001163:B9J08_001430:B9J08_001512:B9J08_001641:B9J08_002000:B9J08_002072:B9J08_002073:B9J08_002081:B9J08_002293:B9J08_002312:B9J08_002321:B9J08_002348:B9J08_002602:B9J08_002604:B9J08_002741:B9J08_002…	398:51083:16075:45943:6397:51204:920:6974:51276:1901299:43935:30036:70475:6413:31454:6352:97428:43629:6270:31167:8298:55:27:9102:42274:463:16479:447:395:6348:462:71038:6468:1905267:46777:6401:106035:480:9303:294:71051:467:50821:30010:6450:6915:56:16226:43248:2000200:17148:71049:54:71035:6457:6334:2:34475:110136:48254:466:71031:34476:30490:34551:34729:30466:45019:32979:61587:1905216:7089:34599:701…
469	cleavage involved in rRNA processing	19 out of 138 genes, 13.8%	74 out of 5417 background genes, 1.4%	3.78e-12	0	B9J08_000120:B9J08_000207:B9J08_000257:B9J08_000537:B9J08_000673:B9J08_001024:B9J08_001133:B9J08_001163:B9J08_002000:B9J08_002741:B9J08_002828:B9J08_002981:B9J08_003282:B9J08_003620:B9J08_003748:B9J08_003795:B9J08_003906:B9J08_003963:B9J08_005251	16075:6397:920:70475:43629:8298:55:42274:447:462:71038:1905267:6401:480:294:71051:467:50821:30010:56:43248:17148:71049:71035:2:34475:48254:466:71031:34476:30490:6364:461:71042:42273:472
16070	RNA metabolic process	54 out of 138 genes, 39.1%	733 out of 5417 background genes, 13.5%	1.03e-11	0	B9J08_000120:B9J08_000192:B9J08_000207:B9J08_000214:B9J08_000248:B9J08_000257:B9J08_000537:B9J08_000673:B9J08_000754:B9J08_000870:B9J08_000917:B9J08_001024:B9J08_001133:B9J08_001163:B9J08_001430:B9J08_001450:B9J08_001512:B9J08_002000:B9J08_002073:B9J08_002081:B9J08_002293:B9J08_002301:B9J08_002312:B9J08_002348:B9J08_002604:B9J08_002741:B9J08_002800:B9J08_002828:B9J08_002981:B9J08_003031:B9J08_003…	51083:16075:398:45943:6397:920:6974:43935:288:70475:31454:6352:43629:6270:15677:31167:8298:32436:963:55:1900038:27:42274:463:16479:2000639:447:395:462:71038:6468:1905267:46777:6401:480:9303:294:71051:467:50821:6392:30010:6450:71455:56:43248:34337:17148:71049:71035:6360:6368:6334:2:34475:48254:466:71031:34476:30490:184:34729:45821:61587:1905216:34599:373:6452:32211:6267:6364:1990417:2181:1990799:6…
460	maturation of 5.8S rRNA	19 out of 138 genes, 13.8%	81 out of 5417 background genes, 1.5%	2.3e-11	0	B9J08_000207:B9J08_000257:B9J08_000537:B9J08_000673:B9J08_001024:B9J08_001133:B9J08_001163:B9J08_001430:B9J08_002000:B9J08_002741:B9J08_002828:B9J08_002981:B9J08_003282:B9J08_003620:B9J08_003748:B9J08_003795:B9J08_003906:B9J08_003963:B9J08_005251	16075:6397:920:70475:43629:31167:8298:55:42274:463:447:462:71038:1905267:6401:480:294:71051:467:50821:30010:56:43248:17148:71049:71035:2:34475:48254:466:71031:34476:30490:6364:71042:42273:472
466	maturation of 5.8S rRNA from tricistronic rRNA transcript (SSU-rRNA, 5.8S rRNA, LSU-rRNA)	19 out of 138 genes, 13.8%	81 out of 5417 background genes, 1.5%	2.3e-11	0	B9J08_000207:B9J08_000257:B9J08_000537:B9J08_000673:B9J08_001024:B9J08_001133:B9J08_001163:B9J08_001430:B9J08_002000:B9J08_002741:B9J08_002828:B9J08_002981:B9J08_003282:B9J08_003620:B9J08_003748:B9J08_003795:B9J08_003906:B9J08_003963:B9J08_005251	16075:6397:920:70475:43629:31167:8298:55:42274:463:447:462:71038:1905267:6401:480:294:71051:467:50821:30010:56:43248:17148:71049:71035:2:34475:48254:466:71031:34476:30490:6364:71042:42273:472
447	endonucleolytic cleavage in ITS1 to separate SSU-rRNA from 5.8S rRNA and LSU-rRNA from tricistronic rRNA transcript (SSU-rRNA, 5.8S rRNA, LSU-rRNA)	15 out of 138 genes, 10.9%	44 out of 5417 background genes, 0.8%	2.72e-11	0	B9J08_000207:B9J08_000257:B9J08_000537:B9J08_000673:B9J08_001024:B9J08_001133:B9J08_001163:B9J08_002000:B9J08_002741:B9J08_002981:B9J08_003620:B9J08_003748:B9J08_003906:B9J08_003963:B9J08_005251	920:70475:8298:55:42274:447:462:1905267:480:294:50821:30010:56:43248:17148:48254:466:30490:6364:42273:472
478	endonucleolytic cleavage involved in rRNA processing	16 out of 138 genes, 11.6%	54 out of 5417 background genes, 1.0%	4.7e-11	0	B9J08_000120:B9J08_000207:B9J08_000257:B9J08_000537:B9J08_000673:B9J08_001024:B9J08_001133:B9J08_001163:B9J08_002000:B9J08_002741:B9J08_002981:B9J08_003620:B9J08_003748:B9J08_003906:B9J08_003963:B9J08_005251	920:70475:8298:55:42274:447:462:1905267:480:294:50821:30010:56:43248:17148:48254:466:30490:6364:461:42273:472
479	endonucleolytic cleavage of tricistronic rRNA transcript (SSU-rRNA, 5.8S rRNA, LSU-rRNA)	16 out of 138 genes, 11.6%	54 out of 5417 background genes, 1.0%	4.7e-11	0	B9J08_000120:B9J08_000207:B9J08_000257:B9J08_000537:B9J08_000673:B9J08_001024:B9J08_001133:B9J08_001163:B9J08_002000:B9J08_002741:B9J08_002981:B9J08_003620:B9J08_003748:B9J08_003906:B9J08_003963:B9J08_005251	920:70475:8298:55:42274:447:462:1905267:480:294:50821:30010:56:43248:17148:48254:466:30490:6364:461:42273:472
472	endonucleolytic cleavage to generate mature 5'-end of SSU-rRNA from (SSU-rRNA, 5.8S rRNA, LSU-rRNA)	13 out of 138 genes, 9.4%	31 out of 5417 background genes, 0.6%	5.83e-11	0	B9J08_000207:B9J08_000257:B9J08_000537:B9J08_000673:B9J08_001024:B9J08_001133:B9J08_002000:B9J08_002741:B9J08_002981:B9J08_003620:B9J08_003748:B9J08_003906:B9J08_005251	920:70475:8298:55:42274:447:462:480:50821:30010:56:43248:17148:48254:30490:6364:42273:472
90502	RNA phosphodiester bond hydrolysis, endonucleolytic	16 out of 138 genes, 11.6%	56 out of 5417 background genes, 1.0%	8.89e-11	0	B9J08_000120:B9J08_000207:B9J08_000257:B9J08_000537:B9J08_000673:B9J08_001024:B9J08_001133:B9J08_001163:B9J08_002000:B9J08_002741:B9J08_002981:B9J08_003620:B9J08_003748:B9J08_003906:B9J08_003963:B9J08_005251	920:70475:8298:55:42274:447:462:1905267:480:294:50821:30010:56:43248:17148:48254:466:30490:6364:461:42273:472
967	rRNA 5'-end processing	13 out of 138 genes, 9.4%	33 out of 5417 background genes, 0.6%	1.55e-10	0	B9J08_000207:B9J08_000257:B9J08_000537:B9J08_000673:B9J08_001024:B9J08_001133:B9J08_002000:B9J08_002741:B9J08_002981:B9J08_003620:B9J08_003748:B9J08_003906:B9J08_005251	920:70475:8298:55:42274:447:462:480:50821:30010:56:43248:17148:48254:30490:6364:42273:472
34471	ncRNA 5'-end processing	13 out of 138 genes, 9.4%	35 out of 5417 background genes, 0.6%	3.82e-10	0	B9J08_000207:B9J08_000257:B9J08_000537:B9J08_000673:B9J08_001024:B9J08_001133:B9J08_002000:B9J08_002741:B9J08_002981:B9J08_003620:B9J08_003748:B9J08_003906:B9J08_005251	920:70475:8298:55:42274:447:462:480:50821:30010:56:43248:17148:48254:30490:6364:42273:472
966	RNA 5'-end processing	13 out of 138 genes, 9.4%	36 out of 5417 background genes, 0.7%	5.86e-10	0	B9J08_000207:B9J08_000257:B9J08_000537:B9J08_000673:B9J08_001024:B9J08_001133:B9J08_002000:B9J08_002741:B9J08_002981:B9J08_003620:B9J08_003748:B9J08_003906:B9J08_005251	920:70475:8298:55:42274:447:462:480:50821:30010:56:43248:17148:48254:30490:6364:42273:472
90501	RNA phosphodiester bond hydrolysis	19 out of 138 genes, 13.8%	97 out of 5417 background genes, 1.8%	7.56e-10	0	B9J08_000120:B9J08_000207:B9J08_000257:B9J08_000537:B9J08_000673:B9J08_001024:B9J08_001133:B9J08_001163:B9J08_002000:B9J08_002741:B9J08_002828:B9J08_002981:B9J08_003282:B9J08_003620:B9J08_003748:B9J08_003795:B9J08_003906:B9J08_003963:B9J08_005251	16075:6397:920:70475:43629:8298:55:42274:447:462:71038:1905267:6401:480:294:71051:467:50821:30010:56:43248:17148:71049:71035:2:34475:48254:466:71031:34476:30490:6364:461:71042:42273:472
10467	gene expression	58 out of 138 genes, 42.0%	921 out of 5417 background genes, 17.0%	7.77e-10	0	B9J08_000120:B9J08_000192:B9J08_000207:B9J08_000208:B9J08_000214:B9J08_000248:B9J08_000257:B9J08_000537:B9J08_000673:B9J08_000705:B9J08_000728:B9J08_000754:B9J08_000870:B9J08_000917:B9J08_001024:B9J08_001133:B9J08_001163:B9J08_001430:B9J08_001512:B9J08_001641:B9J08_002000:B9J08_002073:B9J08_002081:B9J08_002293:B9J08_002301:B9J08_002312:B9J08_002348:B9J08_002604:B9J08_002741:B9J08_002800:B9J08_002…	51083:16075:398:45943:6397:920:6974:43935:288:70475:6413:31454:6352:97428:43629:6270:31167:8298:32436:963:55:1900038:27:9102:42274:463:16479:2000639:447:395:462:71038:6468:1905267:46777:6401:106035:480:9303:294:71051:467:50821:6392:30010:10821:6450:71455:56:16226:43248:34337:17148:71049:54:71035:6360:6368:6334:2:34475:48254:466:71031:34476:30490:34729:45821:61587:1905216:34599:373:6452:32211:6267…
480	endonucleolytic cleavage in 5'-ETS of tricistronic rRNA transcript (SSU-rRNA, 5.8S rRNA, LSU-rRNA)	12 out of 138 genes, 8.7%	30 out of 5417 background genes, 0.6%	1.04e-09	0	B9J08_000207:B9J08_000257:B9J08_000673:B9J08_001024:B9J08_001133:B9J08_002000:B9J08_002741:B9J08_002981:B9J08_003620:B9J08_003748:B9J08_003906:B9J08_005251	920:70475:8298:55:42274:447:462:480:50821:30010:56:17148:48254:30490:6364:42273:472
90305	nucleic acid phosphodiester bond hydrolysis	19 out of 138 genes, 13.8%	116 out of 5417 background genes, 2.1%	2.09e-08	0	B9J08_000120:B9J08_000207:B9J08_000257:B9J08_000537:B9J08_000673:B9J08_001024:B9J08_001133:B9J08_001163:B9J08_002000:B9J08_002741:B9J08_002828:B9J08_002981:B9J08_003282:B9J08_003620:B9J08_003748:B9J08_003795:B9J08_003906:B9J08_003963:B9J08_005251	16075:6397:920:70475:43629:8298:55:42274:447:462:71038:1905267:6401:480:294:71051:467:50821:30010:56:43248:17148:71049:71035:2:34475:48254:466:71031:34476:30490:6364:461:71042:42273:472
46483	heterocycle metabolic process	62 out of 138 genes, 44.9%	1198 out of 5417 background genes, 22.1%	5.24e-07	0	B9J08_000120:B9J08_000192:B9J08_000207:B9J08_000214:B9J08_000248:B9J08_000257:B9J08_000345:B9J08_000537:B9J08_000673:B9J08_000754:B9J08_000870:B9J08_000917:B9J08_001024:B9J08_001133:B9J08_001163:B9J08_001430:B9J08_001450:B9J08_001512:B9J08_001641:B9J08_001884:B9J08_002000:B9J08_002073:B9J08_002081:B9J08_002290:B9J08_002293:B9J08_002301:B9J08_002312:B9J08_002348:B9J08_002604:B9J08_002741:B9J08_002…	51083:16075:398:45943:6397:920:9060:6974:9116:43935:70485:288:70475:31454:6352:97428:43629:6270:15677:31167:8298:32436:963:55:9231:1900038:27:9102:42274:463:16479:2000639:447:395:462:71038:6468:1905267:46777:6401:106035:480:9303:294:71051:467:9113:50821:6392:30010:6450:71455:56:16226:43248:34337:17148:71049:71035:6360:6368:6783:6334:2:9159:34475:48254:466:71031:34476:30490:184:34729:45821:61587:1…
1901360	organic cyclic compound metabolic process	63 out of 138 genes, 45.7%	1243 out of 5417 background genes, 22.9%	8.44e-07	0	B9J08_000120:B9J08_000192:B9J08_000207:B9J08_000214:B9J08_000248:B9J08_000257:B9J08_000345:B9J08_000537:B9J08_000673:B9J08_000754:B9J08_000870:B9J08_000917:B9J08_001024:B9J08_001133:B9J08_001163:B9J08_001430:B9J08_001450:B9J08_001512:B9J08_001641:B9J08_001884:B9J08_002000:B9J08_002073:B9J08_002081:B9J08_002290:B9J08_002293:B9J08_002301:B9J08_002312:B9J08_002348:B9J08_002604:B9J08_002741:B9J08_002…	51083:16075:398:45943:6397:920:9060:6974:9116:43935:70485:288:70475:31454:6352:97428:43629:6270:15677:31167:8298:32436:963:55:9231:1900038:27:9102:42274:463:16126:16479:2000639:447:395:462:71038:6468:1905267:46777:6401:106035:480:9303:294:71051:467:9113:50821:6392:30010:6450:71455:56:16226:43248:34337:17148:71049:71035:6360:6368:6783:6334:2:9159:34475:48254:466:71031:34476:30490:184:34729:45821:6…
90304	nucleic acid metabolic process	54 out of 138 genes, 39.1%	975 out of 5417 background genes, 18.0%	1.06e-06	0	B9J08_000120:B9J08_000192:B9J08_000207:B9J08_000214:B9J08_000248:B9J08_000257:B9J08_000537:B9J08_000673:B9J08_000754:B9J08_000870:B9J08_000917:B9J08_001024:B9J08_001133:B9J08_001163:B9J08_001430:B9J08_001450:B9J08_001512:B9J08_002000:B9J08_002073:B9J08_002081:B9J08_002293:B9J08_002301:B9J08_002312:B9J08_002348:B9J08_002604:B9J08_002741:B9J08_002800:B9J08_002828:B9J08_002981:B9J08_003031:B9J08_003…	51083:16075:398:45943:6397:920:6974:43935:288:70475:31454:6352:43629:6270:15677:31167:8298:32436:963:55:1900038:27:42274:463:16479:2000639:447:395:462:71038:6468:1905267:46777:6401:480:9303:294:71051:467:50821:6392:30010:6450:71455:56:43248:34337:17148:71049:71035:6360:6368:6334:2:34475:48254:466:71031:34476:30490:184:34729:45821:61587:1905216:34599:373:6452:32211:6267:6364:1990417:2181:1990799:6…
34641	cellular nitrogen compound metabolic process	65 out of 138 genes, 47.1%	1384 out of 5417 background genes, 25.5%	1e-05	0	B9J08_000120:B9J08_000192:B9J08_000207:B9J08_000208:B9J08_000214:B9J08_000248:B9J08_000257:B9J08_000345:B9J08_000537:B9J08_000673:B9J08_000705:B9J08_000728:B9J08_000754:B9J08_000870:B9J08_000917:B9J08_001024:B9J08_001133:B9J08_001163:B9J08_001430:B9J08_001450:B9J08_001512:B9J08_001641:B9J08_001884:B9J08_002000:B9J08_002073:B9J08_002081:B9J08_002290:B9J08_002293:B9J08_002301:B9J08_002312:B9J08_002…	51083:16075:398:45943:6397:920:9060:6974:9116:43935:288:70475:6413:31454:6352:97428:43629:6270:15677:31167:8298:32436:963:55:9231:1900038:27:9102:42274:463:16479:2000639:447:395:462:71038:6468:1905267:46777:6401:106035:480:9303:294:71051:467:9113:50821:6392:30010:10821:6450:71455:56:16226:43248:34337:17148:71049:54:71035:6360:6368:6783:6334:2:9159:34475:48254:466:71031:34476:30490:184:34729:45821…
42273	ribosomal large subunit biogenesis	14 out of 138 genes, 10.1%	91 out of 5417 background genes, 1.7%	1.94e-05	0	B9J08_000207:B9J08_000705:B9J08_000870:B9J08_001430:B9J08_001512:B9J08_002348:B9J08_003031:B9J08_004322:B9J08_004740:B9J08_005106:B9J08_005120:B9J08_005141:B9J08_005373:B9J08_005529	51276:30036:6413:6270:31167:8298:55:27:42274:463:447:462:480:50821:17148:54:110136:466:7089:6267:6364:1990417:6415:45727:42273:32790:472
6139	nucleobase-containing compound metabolic process	56 out of 138 genes, 40.6%	1123 out of 5417 background genes, 20.7%	2.34e-05	0	B9J08_000120:B9J08_000192:B9J08_000207:B9J08_000214:B9J08_000248:B9J08_000257:B9J08_000345:B9J08_000537:B9J08_000673:B9J08_000754:B9J08_000870:B9J08_000917:B9J08_001024:B9J08_001133:B9J08_001163:B9J08_001430:B9J08_001450:B9J08_001512:B9J08_002000:B9J08_002073:B9J08_002081:B9J08_002290:B9J08_002293:B9J08_002301:B9J08_002312:B9J08_002348:B9J08_002604:B9J08_002741:B9J08_002800:B9J08_002828:B9J08_002…	51083:16075:398:45943:6397:920:6974:9116:43935:288:70475:31454:6352:43629:6270:15677:31167:8298:32436:963:55:1900038:27:42274:463:16479:2000639:447:395:462:71038:6468:1905267:46777:6401:480:9303:294:71051:467:9113:50821:6392:30010:6450:71455:56:43248:34337:17148:71049:71035:6360:6368:6334:2:9159:34475:48254:466:71031:34476:30490:184:34729:45821:61587:1905216:34599:373:6452:32211:6267:6364:1990417…
6725	cellular aromatic compound metabolic process	58 out of 138 genes, 42.0%	1192 out of 5417 background genes, 22.0%	2.86e-05	0	B9J08_000120:B9J08_000192:B9J08_000207:B9J08_000214:B9J08_000248:B9J08_000257:B9J08_000345:B9J08_000537:B9J08_000673:B9J08_000754:B9J08_000870:B9J08_000917:B9J08_001024:B9J08_001133:B9J08_001163:B9J08_001430:B9J08_001450:B9J08_001512:B9J08_002000:B9J08_002073:B9J08_002081:B9J08_002290:B9J08_002293:B9J08_002301:B9J08_002312:B9J08_002348:B9J08_002604:B9J08_002741:B9J08_002800:B9J08_002828:B9J08_002…	51083:16075:398:45943:6397:920:6974:9116:43935:288:70475:31454:6352:43629:6270:15677:31167:8298:32436:963:55:1900038:27:42274:463:16479:2000639:447:395:462:71038:6468:1905267:46777:6401:480:9303:294:71051:467:9113:50821:6392:30010:6450:71455:56:43248:34337:17148:71049:71035:6360:6368:6783:6334:2:9159:34475:48254:466:71031:34476:30490:184:34729:45821:61587:1905216:34599:373:6452:32211:6267:6364:19…
71840	cellular component organization or biogenesis	64 out of 138 genes, 46.4%	1407 out of 5417 background genes, 26.0%	5.21e-05	0	B9J08_000120:B9J08_000207:B9J08_000214:B9J08_000248:B9J08_000257:B9J08_000263:B9J08_000537:B9J08_000673:B9J08_000705:B9J08_000754:B9J08_000870:B9J08_000934:B9J08_001024:B9J08_001068:B9J08_001096:B9J08_001133:B9J08_001163:B9J08_001430:B9J08_001512:B9J08_001641:B9J08_002000:B9J08_002072:B9J08_002073:B9J08_002081:B9J08_002293:B9J08_002312:B9J08_002321:B9J08_002348:B9J08_002602:B9J08_002604:B9J08_002…	398:51083:16075:45943:6397:51204:920:32878:6974:51276:1901299:43935:288:30036:70475:6413:31454:6352:97428:43629:6270:31167:8298:32436:55:1900038:27:9102:42274:463:55085:16479:2000639:447:1408:395:6348:462:71038:6468:1905267:46777:6401:106035:480:9303:294:71051:467:50821:30010:6450:71455:6915:56:16226:43248:2000200:17148:71049:54:71035:6457:6334:2:34475:110136:31106:48254:466:71031:34476:30490:345…
31167	rRNA methylation	4 out of 138 genes, 2.9%	10 out of 5417 background genes, 0.2%	0.02917	0.0033	B9J08_000754:B9J08_001430:B9J08_003905:B9J08_005251	70475:31167:42274:463:447:480:466:6364:472
33750	ribosome localization	7 out of 138 genes, 5.1%	44 out of 5417 background genes, 0.8%	0.04043	0.0032	B9J08_000207:B9J08_000705:B9J08_000934:B9J08_002000:B9J08_002321:B9J08_002602:B9J08_005120	30036:6413:8298:55:447:480:50821:56:2000200:17148:54:7089:6415:45727:42273:32790:472
54	ribosomal subunit export from nucleus	7 out of 138 genes, 5.1%	44 out of 5417 background genes, 0.8%	0.04043	0.0032	B9J08_000207:B9J08_000705:B9J08_000934:B9J08_002000:B9J08_002321:B9J08_002602:B9J08_005120	30036:6413:8298:55:447:480:50821:56:2000200:17148:54:7089:6415:45727:42273:32790:472
Molecular function
GOID	GO_term	Cluster frequency	Background frequency	Corrected P-value	False discovery rate	Gene(s) annotated to the term	Directly Annotated GOID List
34511	U3 snoRNA binding	7 out of 138 genes, 5.1%	16 out of 5417 background genes, 0.3%	5.53e-06	0	B9J08_000214:B9J08_000257:B9J08_002312:B9J08_003620:B9J08_004130:B9J08_004566:B9J08_005510	19843:49:30621:3723:34511
3723	RNA binding	25 out of 138 genes, 18.1%	305 out of 5417 background genes, 5.6%	1.3e-05	0	B9J08_000207:B9J08_000214:B9J08_000257:B9J08_000537:B9J08_000870:B9J08_000934:B9J08_001068:B9J08_001133:B9J08_002000:B9J08_002081:B9J08_002293:B9J08_002301:B9J08_002312:B9J08_002800:B9J08_003031:B9J08_003216:B9J08_003620:B9J08_003795:B9J08_003963:B9J08_004130:B9J08_004322:B9J08_004566:B9J08_004740:B9J08_005141:B9J08_005510	34458:384:8143:43022:19843:31418:43047:42134:8198:166:70181:8186:3724:3729:34511:5525:51082:30621:5524:33592:4386:49:30515:4532:70180:3723:31543
30515	snoRNA binding	8 out of 138 genes, 5.8%	26 out of 5417 background genes, 0.5%	1.5e-05	0	B9J08_000214:B9J08_000257:B9J08_002081:B9J08_002312:B9J08_003620:B9J08_004130:B9J08_004566:B9J08_005510	19843:43047:42134:34511:30621:49:30515:3723
19843	rRNA binding	9 out of 138 genes, 6.5%	42 out of 5417 background genes, 0.8%	7.44e-05	0	B9J08_000870:B9J08_000934:B9J08_001133:B9J08_002081:B9J08_003031:B9J08_003963:B9J08_004566:B9J08_004740:B9J08_005141	19843:43047:42134:166:70181:34511:5525:30515:70180
3724	RNA helicase activity	6 out of 138 genes, 4.3%	26 out of 5417 background genes, 0.5%	0.00363	0	B9J08_002301:B9J08_003688:B9J08_003748:B9J08_003795:B9J08_004322:B9J08_005373	34458:8143:3676:3678:8186:3724:33677:5524:33592:4532:3723
3676	nucleic acid binding	37 out of 138 genes, 26.8%	801 out of 5417 background genes, 14.8%	0.01424	0	B9J08_000062:B9J08_000192:B9J08_000207:B9J08_000214:B9J08_000257:B9J08_000537:B9J08_000870:B9J08_000917:B9J08_000934:B9J08_001068:B9J08_001133:B9J08_001512:B9J08_002000:B9J08_002072:B9J08_002073:B9J08_002081:B9J08_002293:B9J08_002301:B9J08_002312:B9J08_002602:B9J08_002800:B9J08_003031:B9J08_003216:B9J08_003368:B9J08_003620:B9J08_003688:B9J08_003748:B9J08_003795:B9J08_003963:B9J08_004130:B9J08_004…	34458:384:43022:31418:8270:43047:8198:166:70181:8186:43565:43023:3724:3729:33677:8047:30621:33592:4386:3677:3700:49:30515:4532:31543:8143:19843:3676:978:42134:3678:34511:10521:5525:51082:5524:1054:46982:70180:3723
51536	iron-sulfur cluster binding	6 out of 138 genes, 4.3%	36 out of 5417 background genes, 0.7%	0.02493	0.0029	B9J08_000705:B9J08_001641:B9J08_001884:B9J08_002689:B9J08_004088:B9J08_004781	51536:5506:166:51539:9055:17111:8177:16887:3861:4076:5198:5524:51537
51540	metal cluster binding	6 out of 138 genes, 4.3%	36 out of 5417 background genes, 0.7%	0.02493	0.0025	B9J08_000705:B9J08_001641:B9J08_001884:B9J08_002689:B9J08_004088:B9J08_004781	51536:5506:166:51539:9055:17111:8177:16887:3861:4076:5198:5524:51537
8186	ATP-dependent activity, acting on RNA	6 out of 138 genes, 4.3%	36 out of 5417 background genes, 0.7%	0.02493	0.0022	B9J08_002301:B9J08_003688:B9J08_003748:B9J08_003795:B9J08_004322:B9J08_005373	34458:8186:3724:33677:33592:4532:8143:3676:3678:5524:3723
140102	catalytic activity, acting on a rRNA	4 out of 138 genes, 2.9%	14 out of 5417 background genes, 0.3%	0.03243	0.004	B9J08_000754:B9J08_001430:B9J08_003905:B9J08_005251	70037:9383:16435:8650
8649	rRNA methyltransferase activity	4 out of 138 genes, 2.9%	14 out of 5417 background genes, 0.3%	0.03243	0.0036	B9J08_000754:B9J08_001430:B9J08_003905:B9J08_005251	70037:9383:16435:8650
140098	catalytic activity, acting on RNA	15 out of 138 genes, 10.9%	215 out of 5417 background genes, 4.0%	0.03268	0.0033	B9J08_000192:B9J08_000673:B9J08_000754:B9J08_001430:B9J08_002293:B9J08_002301:B9J08_003059:B9J08_003282:B9J08_003688:B9J08_003748:B9J08_003795:B9J08_003905:B9J08_004322:B9J08_005251:B9J08_005373	34458:384:8186:3724:33677:70037:33592:4386:3677:4532:175:8143:9383:3676:3678:4521:16435:5524:1054:61708:3723:8650
Cellular component
GOID	GO_term	Cluster frequency	Background frequency	Corrected P-value	False discovery rate	Gene(s) annotated to the term	Directly Annotated GOID List
5730	nucleolus	43 out of 138 genes, 31.2%	208 out of 5417 background genes, 3.8%	9.1e-27	0	B9J08_000062:B9J08_000120:B9J08_000192:B9J08_000207:B9J08_000214:B9J08_000248:B9J08_000257:B9J08_000537:B9J08_000673:B9J08_000754:B9J08_000870:B9J08_000917:B9J08_000934:B9J08_001024:B9J08_001133:B9J08_001163:B9J08_001430:B9J08_002000:B9J08_002081:B9J08_002312:B9J08_002321:B9J08_002348:B9J08_002604:B9J08_002741:B9J08_002981:B9J08_003014:B9J08_003031:B9J08_003620:B9J08_003640:B9J08_003748:B9J08_003…	5737:33553:5654:32040:5736:101031:70545:34388:5635:30874:34457:5656:30687:5880:31499:30684:30688:31428:5730:5634:46540:30691:30686:34455:34399
30684	preribosome	35 out of 138 genes, 25.4%	125 out of 5417 background genes, 2.3%	3.73e-26	0	B9J08_000120:B9J08_000207:B9J08_000214:B9J08_000257:B9J08_000673:B9J08_000870:B9J08_000934:B9J08_001024:B9J08_001133:B9J08_001163:B9J08_001430:B9J08_001512:B9J08_002000:B9J08_002081:B9J08_002312:B9J08_002321:B9J08_002348:B9J08_002602:B9J08_002604:B9J08_002741:B9J08_002981:B9J08_003031:B9J08_003620:B9J08_003640:B9J08_003821:B9J08_003906:B9J08_004130:B9J08_004322:B9J08_004566:B9J08_004740:B9J08_005…	5737:33553:5654:32040:101031:70545:34388:5635:34457:5656:30687:5880:30684:30688:31428:5730:5634:46540:30691:30686:34455:34399:30690
32040	small-subunit processome	18 out of 138 genes, 13.0%	45 out of 5417 background genes, 0.8%	6.55e-16	0	B9J08_000214:B9J08_000257:B9J08_000673:B9J08_001024:B9J08_001133:B9J08_002081:B9J08_002312:B9J08_002604:B9J08_002741:B9J08_002981:B9J08_003620:B9J08_003640:B9J08_003821:B9J08_003906:B9J08_004130:B9J08_004566:B9J08_005251:B9J08_005510	5737:33553:32040:34388:34457:5880:30688:31428:5730:5634:46540:30686:34455:34399
31974	membrane-enclosed lumen	59 out of 138 genes, 42.8%	736 out of 5417 background genes, 13.6%	1.36e-15	0	B9J08_000062:B9J08_000120:B9J08_000192:B9J08_000207:B9J08_000214:B9J08_000248:B9J08_000257:B9J08_000363:B9J08_000537:B9J08_000673:B9J08_000728:B9J08_000754:B9J08_000870:B9J08_000917:B9J08_000934:B9J08_001024:B9J08_001068:B9J08_001133:B9J08_001163:B9J08_001430:B9J08_001641:B9J08_001744:B9J08_002000:B9J08_002073:B9J08_002081:B9J08_002301:B9J08_002312:B9J08_002321:B9J08_002348:B9J08_002604:B9J08_002…	5763:43505:33553:5654:32040:101031:5762:30874:329:5759:30687:5880:786:61671:46540:30691:30686:34455:178:177:5761:5737:31298:5829:5758:5739:5736:70545:34388:5635:34457:5656:31499:30684:30688:31428:31934:5730:5634:176:34399:30690:32592
43233	organelle lumen	59 out of 138 genes, 42.8%	736 out of 5417 background genes, 13.6%	1.36e-15	0	B9J08_000062:B9J08_000120:B9J08_000192:B9J08_000207:B9J08_000214:B9J08_000248:B9J08_000257:B9J08_000363:B9J08_000537:B9J08_000673:B9J08_000728:B9J08_000754:B9J08_000870:B9J08_000917:B9J08_000934:B9J08_001024:B9J08_001068:B9J08_001133:B9J08_001163:B9J08_001430:B9J08_001641:B9J08_001744:B9J08_002000:B9J08_002073:B9J08_002081:B9J08_002301:B9J08_002312:B9J08_002321:B9J08_002348:B9J08_002604:B9J08_002…	5763:43505:33553:5654:32040:101031:5762:30874:329:5759:30687:5880:786:61671:46540:30691:30686:34455:178:177:5761:5737:31298:5829:5758:5739:5736:70545:34388:5635:34457:5656:31499:30684:30688:31428:31934:5730:5634:176:34399:30690:32592
70013	intracellular organelle lumen	59 out of 138 genes, 42.8%	736 out of 5417 background genes, 13.6%	1.36e-15	0	B9J08_000062:B9J08_000120:B9J08_000192:B9J08_000207:B9J08_000214:B9J08_000248:B9J08_000257:B9J08_000363:B9J08_000537:B9J08_000673:B9J08_000728:B9J08_000754:B9J08_000870:B9J08_000917:B9J08_000934:B9J08_001024:B9J08_001068:B9J08_001133:B9J08_001163:B9J08_001430:B9J08_001641:B9J08_001744:B9J08_002000:B9J08_002073:B9J08_002081:B9J08_002301:B9J08_002312:B9J08_002321:B9J08_002348:B9J08_002604:B9J08_002…	5763:43505:33553:5654:32040:101031:5762:30874:329:5759:30687:5880:786:61671:46540:30691:30686:34455:178:177:5761:5737:31298:5829:5758:5739:5736:70545:34388:5635:34457:5656:31499:30684:30688:31428:31934:5730:5634:176:34399:30690:32592
1990904	ribonucleoprotein complex	43 out of 138 genes, 31.2%	399 out of 5417 background genes, 7.4%	4.16e-15	0	B9J08_000120:B9J08_000207:B9J08_000214:B9J08_000257:B9J08_000673:B9J08_000728:B9J08_000870:B9J08_000934:B9J08_001024:B9J08_001133:B9J08_001163:B9J08_001430:B9J08_001512:B9J08_001744:B9J08_002000:B9J08_002081:B9J08_002293:B9J08_002312:B9J08_002321:B9J08_002348:B9J08_002602:B9J08_002604:B9J08_002741:B9J08_002800:B9J08_002802:B9J08_002981:B9J08_003031:B9J08_003620:B9J08_003640:B9J08_003696:B9J08_003…	5763:33553:5654:32040:101031:5762:30687:5880:5844:46540:30691:172:30686:71004:34455:5686:5737:5682:70545:34388:5635:34457:5656:30684:30688:31428:5730:5634:34399:30690
31981	nuclear lumen	47 out of 138 genes, 34.1%	490 out of 5417 background genes, 9.0%	1.01e-14	0	B9J08_000062:B9J08_000120:B9J08_000192:B9J08_000207:B9J08_000214:B9J08_000248:B9J08_000257:B9J08_000537:B9J08_000673:B9J08_000754:B9J08_000870:B9J08_000917:B9J08_000934:B9J08_001024:B9J08_001133:B9J08_001163:B9J08_001430:B9J08_002000:B9J08_002073:B9J08_002081:B9J08_002312:B9J08_002321:B9J08_002348:B9J08_002604:B9J08_002741:B9J08_002828:B9J08_002981:B9J08_003014:B9J08_003031:B9J08_003368:B9J08_003…	43505:33553:5654:32040:101031:30874:30687:5880:786:46540:30691:30686:34455:178:177:5737:31298:5736:70545:34388:5635:34457:5656:31499:30684:30688:31428:31934:5730:5634:176:34399:30690
30686	90S preribosome	13 out of 138 genes, 9.4%	38 out of 5417 background genes, 0.7%	3.49e-10	0	B9J08_000257:B9J08_001024:B9J08_001163:B9J08_002000:B9J08_002081:B9J08_003031:B9J08_003620:B9J08_003640:B9J08_003906:B9J08_005106:B9J08_005141:B9J08_005251:B9J08_005529	5654:32040:30687:5880:30691:30686:5737:70545:34388:34457:30688:5730:5634:34399:30690
30687	preribosome, large subunit precursor	13 out of 138 genes, 9.4%	48 out of 5417 background genes, 0.9%	1e-08	0	B9J08_000207:B9J08_000934:B9J08_001430:B9J08_001512:B9J08_002321:B9J08_002348:B9J08_002602:B9J08_003031:B9J08_004322:B9J08_004740:B9J08_005106:B9J08_005141:B9J08_005529	5654:101031:30687:30691:5737:70545:5635:5656:5730:5634:30690
43228	non-membrane-bounded organelle	54 out of 138 genes, 39.1%	940 out of 5417 background genes, 17.4%	7.07e-08	0	B9J08_000062:B9J08_000120:B9J08_000192:B9J08_000207:B9J08_000214:B9J08_000248:B9J08_000257:B9J08_000537:B9J08_000673:B9J08_000728:B9J08_000754:B9J08_000870:B9J08_000917:B9J08_000934:B9J08_001024:B9J08_001068:B9J08_001133:B9J08_001163:B9J08_001430:B9J08_001744:B9J08_002000:B9J08_002072:B9J08_002073:B9J08_002081:B9J08_002312:B9J08_002321:B9J08_002348:B9J08_002604:B9J08_002741:B9J08_002802:B9J08_002…	5763:43505:33553:5654:32040:101031:5762:30874:329:30687:5880:786:61671:46540:30691:30686:34455:5761:5737:31298:5829:5739:5736:9316:70545:34388:5635:34457:5656:31499:30684:30688:31428:31934:5730:5634:34399:10494:32592
43232	intracellular non-membrane-bounded organelle	54 out of 138 genes, 39.1%	940 out of 5417 background genes, 17.4%	7.07e-08	0	B9J08_000062:B9J08_000120:B9J08_000192:B9J08_000207:B9J08_000214:B9J08_000248:B9J08_000257:B9J08_000537:B9J08_000673:B9J08_000728:B9J08_000754:B9J08_000870:B9J08_000917:B9J08_000934:B9J08_001024:B9J08_001068:B9J08_001133:B9J08_001163:B9J08_001430:B9J08_001744:B9J08_002000:B9J08_002072:B9J08_002073:B9J08_002081:B9J08_002312:B9J08_002321:B9J08_002348:B9J08_002604:B9J08_002741:B9J08_002802:B9J08_002…	5763:43505:33553:5654:32040:101031:5762:30874:329:30687:5880:786:61671:46540:30691:30686:34455:5761:5737:31298:5829:5739:5736:9316:70545:34388:5635:34457:5656:31499:30684:30688:31428:31934:5730:5634:34399:10494:32592
5634	nucleus	58 out of 138 genes, 42.0%	1263 out of 5417 background genes, 23.3%	6.29e-05	0	B9J08_000062:B9J08_000120:B9J08_000192:B9J08_000207:B9J08_000214:B9J08_000248:B9J08_000257:B9J08_000263:B9J08_000537:B9J08_000592:B9J08_000673:B9J08_000705:B9J08_000754:B9J08_000870:B9J08_000917:B9J08_000934:B9J08_001024:B9J08_001133:B9J08_001163:B9J08_001430:B9J08_002000:B9J08_002057:B9J08_002073:B9J08_002081:B9J08_002293:B9J08_002312:B9J08_002321:B9J08_002348:B9J08_002602:B9J08_002604:B9J08_002…	43505:33553:5654:32040:101031:5934:30874:30687:5880:786:46540:30691:5935:30686:71004:34455:178:177:5686:5737:31298:131:307:5736:5682:70545:34388:5635:34457:5656:5852:31499:30684:30688:31428:31934:5730:5634:176:34399:10494:30690
34388	Pwp2p-containing subcomplex of 90S preribosome	4 out of 138 genes, 2.9%	6 out of 5417 background genes, 0.1%	0.00059	0	B9J08_000257:B9J08_001024:B9J08_003620:B9J08_003640	32040:30686:5737:34388:5730
70545	PeBoW complex	3 out of 138 genes, 2.2%	3 out of 5417 background genes, 0.1%	0.00166	0	B9J08_003031:B9J08_005141:B9J08_005529	30687:70545:5730:5634
43231	intracellular membrane-bounded organelle	83 out of 138 genes, 60.1%	2353 out of 5417 background genes, 43.4%	0.00485	0.0025	B9J08_000062:B9J08_000120:B9J08_000192:B9J08_000207:B9J08_000208:B9J08_000214:B9J08_000248:B9J08_000257:B9J08_000263:B9J08_000363:B9J08_000419:B9J08_000537:B9J08_000592:B9J08_000673:B9J08_000705:B9J08_000728:B9J08_000754:B9J08_000870:B9J08_000917:B9J08_000934:B9J08_001024:B9J08_001068:B9J08_001133:B9J08_001163:B9J08_001430:B9J08_001641:B9J08_001744:B9J08_001799:B9J08_002000:B9J08_002057:B9J08_002…	5763:43505:5654:324:31966:5762:329:5886:5759:786:30691:30686:71004:31307:5737:31298:5777:5736:70545:5635:31499:30684:5743:30688:31934:5749:33553:32040:5789:101031:30874:5934:16021:30687:5880:61671:46540:5935:34455:177:178:5686:5761:9331:131:5829:5758:307:5739:5794:5682:34388:34457:5656:5852:31305:31428:5730:5634:176:10494:34399:32592:30690
43227	membrane-bounded organelle	83 out of 138 genes, 60.1%	2356 out of 5417 background genes, 43.5%	0.00513	0.0024	B9J08_000062:B9J08_000120:B9J08_000192:B9J08_000207:B9J08_000208:B9J08_000214:B9J08_000248:B9J08_000257:B9J08_000263:B9J08_000363:B9J08_000419:B9J08_000537:B9J08_000592:B9J08_000673:B9J08_000705:B9J08_000728:B9J08_000754:B9J08_000870:B9J08_000917:B9J08_000934:B9J08_001024:B9J08_001068:B9J08_001133:B9J08_001163:B9J08_001430:B9J08_001641:B9J08_001744:B9J08_001799:B9J08_002000:B9J08_002057:B9J08_002…	5763:43505:5654:324:31966:5762:329:5886:5759:786:30691:30686:71004:31307:5737:31298:5777:5736:70545:5635:31499:30684:5743:30688:31934:5749:33553:5789:32040:101031:5934:30874:16021:30687:5880:61671:46540:5935:34455:178:177:5686:9331:5761:131:5829:5758:5739:307:5794:5682:34388:34457:5656:5852:31428:31305:5730:5634:176:34399:10494:30690:32592
792	heterochromatin	5 out of 138 genes, 3.6%	22 out of 5417 background genes, 0.4%	0.01908	0.0067	B9J08_000214:B9J08_002072:B9J08_002312:B9J08_003368:B9J08_004130	43505:786:31298:31934:33553:32040:34455:5730
Downregulated gene set
Molecular function
GOID	GO_term	Cluster frequency	Background frequency	Corrected P-value	False discovery rate	Gene(s) annotated to the term	Directly Annotated GOID List
16812	hydrolase activity, acting on carbon-nitrogen (but not peptide) bonds, in cyclic amides	3 out of 199 genes, 1.5%	4 out of 5417 background genes, 0.1%	0.02737	0.1	B9J08_004967:B9J08_005028:B9J08_005067	17168:4038:33971

## Sheet: Tyrosol vs Control
Supplementary Table 2 Results of the gene set enrichment analysis
Significant shared GO terms (p < 0.05) were determined with Candida Genome Database Gene Ontology Term Finder (http://www.candidagenome.org/cgi-bin/GO/goTermFinder).
Biological processes, molecular function and cellular component categories were tested.
Terms highlighted with yellow are presented in the Results section.
Upregulated gene set
Biological process
GOID	GO_term	Cluster frequency	Background frequency	Corrected P-value	False discovery rate	Gene(s) annotated to the term	Directly Annotated GOID List
34660	ncRNA metabolic process	214 out of 686 genes, 31.2%	403 out of 5417 background genes, 7.4%	1.91e-92	0	B9J08_000061:B9J08_000077:B9J08_000107:B9J08_000120:B9J08_000188:B9J08_000192:B9J08_000207:B9J08_000214:B9J08_000215:B9J08_000233:B9J08_000245:B9J08_000248:B9J08_000257:B9J08_000311:B9J08_000351:B9J08_000399:B9J08_000475:B9J08_000537:B9J08_000673:B9J08_000699:B9J08_000708:B9J08_000714:B9J08_000720:B9J08_000721:B9J08_000754:B9J08_000838:B9J08_000870:B9J08_000883:B9J08_000910:B9J08_000917:B9J08_000…	398:61818:6397:34473:6420:6363:32056:36346:70893:45944:43629:16074:6270:55:9231:70507:27:42274:463:6429:31119:42797:6399:70525:19222:6325:42254:6468:71038:1902373:1905267:492:1990120:6401:70901:30174:294:1731:43144:30010:34427:6450:71036:34964:34463:43248:321:6614:17148:30847:71027:1901917:71035:2130:6360:1902626:6383:1900152:43488:71033:48254:973:42779:280:34476:30490:465:184:6432:6366:16556:140…
42254	ribosome biogenesis	175 out of 686 genes, 25.5%	290 out of 5417 background genes, 5.4%	5.63e-86	0	B9J08_000061:B9J08_000077:B9J08_000107:B9J08_000111:B9J08_000118:B9J08_000120:B9J08_000188:B9J08_000207:B9J08_000214:B9J08_000233:B9J08_000245:B9J08_000248:B9J08_000254:B9J08_000257:B9J08_000311:B9J08_000399:B9J08_000475:B9J08_000537:B9J08_000673:B9J08_000699:B9J08_000705:B9J08_000714:B9J08_000720:B9J08_000754:B9J08_000870:B9J08_000883:B9J08_000894:B9J08_000908:B9J08_000910:B9J08_000934:B9J08_000…	398:6397:34473:30036:43629:16074:6270:55:6913:70507:27:42274:463:6325:42254:71038:6468:1905267:492:1990120:6401:30174:294:43144:30010:34427:6450:34964:34463:43248:321:2000200:6614:17148:30847:71027:1901917:71035:1902626:110136:71033:48254:973:280:34476:30490:465:184:16556:1905216:7089:34599:30163:6267:1990417:2181:6412:154:494:71042:42256:6606:45727:2000234:42273:6407:956:1904669:51083:16075:4594…
34470	ncRNA processing	179 out of 686 genes, 26.1%	306 out of 5417 background genes, 5.6%	6.13e-85	0	B9J08_000061:B9J08_000077:B9J08_000107:B9J08_000120:B9J08_000188:B9J08_000207:B9J08_000214:B9J08_000233:B9J08_000245:B9J08_000248:B9J08_000257:B9J08_000311:B9J08_000399:B9J08_000475:B9J08_000537:B9J08_000673:B9J08_000699:B9J08_000708:B9J08_000714:B9J08_000720:B9J08_000754:B9J08_000838:B9J08_000870:B9J08_000883:B9J08_000910:B9J08_000917:B9J08_000942:B9J08_000973:B9J08_000992:B9J08_000999:B9J08_001…	398:61818:6397:34473:32056:36346:45944:43629:6270:55:9231:70507:27:42274:463:31119:70525:19222:6325:42254:71038:6468:1902373:492:1905267:1990120:6401:70901:30174:294:43144:30010:34427:6450:71036:34964:34463:43248:321:6614:17148:30847:71027:1901917:71035:2130:1902626:1900152:43488:71033:48254:973:42779:280:34476:30490:465:184:16556:140018:2127:1905216:34599:34414:30163:6267:30488:1990417:2181:6412…
6364	rRNA processing	139 out of 686 genes, 20.3%	205 out of 5417 background genes, 3.8%	1.32e-76	0	B9J08_000061:B9J08_000077:B9J08_000107:B9J08_000120:B9J08_000188:B9J08_000207:B9J08_000214:B9J08_000233:B9J08_000245:B9J08_000248:B9J08_000257:B9J08_000311:B9J08_000399:B9J08_000475:B9J08_000537:B9J08_000673:B9J08_000699:B9J08_000714:B9J08_000720:B9J08_000754:B9J08_000870:B9J08_000883:B9J08_000910:B9J08_000973:B9J08_001024:B9J08_001118:B9J08_001133:B9J08_001139:B9J08_001163:B9J08_001174:B9J08_001…	398:6397:34473:43629:6270:55:70507:27:42274:463:6325:42254:71038:6468:492:1905267:1990120:6401:30174:294:43144:30010:34427:6450:34964:34463:43248:321:6614:17148:30847:71027:1901917:71035:1902626:71033:48254:973:280:34476:30490:465:184:16556:1905216:34599:30163:6267:1990417:2181:6412:154:494:71042:42256:6606:2000234:42273:956:51083:16075:45943:920:70475:2000640:31167:8298:34462:71028:1682:16479:70…
22613	ribonucleoprotein complex biogenesis	179 out of 686 genes, 26.1%	345 out of 5417 background genes, 6.4%	3.57e-73	0	B9J08_000061:B9J08_000077:B9J08_000107:B9J08_000111:B9J08_000118:B9J08_000120:B9J08_000188:B9J08_000207:B9J08_000214:B9J08_000233:B9J08_000245:B9J08_000248:B9J08_000254:B9J08_000257:B9J08_000311:B9J08_000351:B9J08_000399:B9J08_000475:B9J08_000537:B9J08_000673:B9J08_000699:B9J08_000705:B9J08_000714:B9J08_000720:B9J08_000754:B9J08_000870:B9J08_000883:B9J08_000894:B9J08_000908:B9J08_000910:B9J08_000…	398:6397:1677:34473:6376:30036:43629:16074:6270:55:6913:70507:27:42274:463:6325:42254:71038:6468:1905267:492:1990120:6401:30174:294:1731:43144:30010:34427:6450:1732:34964:34463:43248:321:2000200:6614:17148:30847:71027:1901917:71035:1902626:46827:110136:71033:48254:973:42307:280:34476:30490:465:184:16556:30003:51351:35617:1905216:7089:34599:30163:6267:1990417:2181:6412:154:494:71042:2188:42256:660…
16072	rRNA metabolic process	147 out of 686 genes, 21.4%	240 out of 5417 background genes, 4.4%	3.84e-72	0	B9J08_000061:B9J08_000077:B9J08_000107:B9J08_000120:B9J08_000188:B9J08_000192:B9J08_000207:B9J08_000214:B9J08_000233:B9J08_000245:B9J08_000248:B9J08_000257:B9J08_000311:B9J08_000399:B9J08_000475:B9J08_000537:B9J08_000673:B9J08_000699:B9J08_000714:B9J08_000720:B9J08_000754:B9J08_000870:B9J08_000883:B9J08_000910:B9J08_000973:B9J08_001024:B9J08_001118:B9J08_001133:B9J08_001134:B9J08_001139:B9J08_001…	398:6397:34473:6363:43629:6270:55:70507:27:42274:463:6325:42254:71038:6468:492:1905267:1990120:6401:30174:294:43144:30010:34427:6450:71036:34964:34463:43248:321:6614:17148:30847:71027:1901917:71035:6360:1902626:71033:48254:973:280:34476:30490:465:184:16556:1905216:34599:30163:6267:1990417:2181:6412:154:494:71042:42256:6606:2000234:42273:956:51083:16075:45943:920:70475:2000640:31167:8298:34462:710…
6396	RNA processing	190 out of 686 genes, 27.7%	426 out of 5417 background genes, 7.9%	5.39e-64	0	B9J08_000061:B9J08_000077:B9J08_000107:B9J08_000120:B9J08_000188:B9J08_000207:B9J08_000214:B9J08_000233:B9J08_000245:B9J08_000248:B9J08_000257:B9J08_000311:B9J08_000399:B9J08_000475:B9J08_000537:B9J08_000673:B9J08_000699:B9J08_000708:B9J08_000714:B9J08_000720:B9J08_000754:B9J08_000838:B9J08_000870:B9J08_000883:B9J08_000910:B9J08_000917:B9J08_000942:B9J08_000973:B9J08_000992:B9J08_000999:B9J08_001…	61818:398:6397:34473:32056:36346:6376:45944:43629:6270:55:9231:70507:27:42274:463:31119:45292:70525:19222:6325:42254:71038:6468:1902373:492:1905267:1990120:6401:70901:30174:294:43144:30010:34427:6450:71036:34964:34463:43248:321:6614:34337:17148:30847:71027:1901917:71035:2130:1902626:1900152:46827:43488:71033:48254:973:42307:42779:280:34476:30490:465:184:16556:140018:30003:2127:2183:35617:1905216:…
16070	RNA metabolic process	241 out of 686 genes, 35.1%	733 out of 5417 background genes, 13.5%	1.43e-52	0	B9J08_000061:B9J08_000077:B9J08_000107:B9J08_000120:B9J08_000188:B9J08_000192:B9J08_000207:B9J08_000214:B9J08_000215:B9J08_000233:B9J08_000245:B9J08_000248:B9J08_000257:B9J08_000311:B9J08_000351:B9J08_000399:B9J08_000475:B9J08_000537:B9J08_000673:B9J08_000699:B9J08_000708:B9J08_000714:B9J08_000720:B9J08_000721:B9J08_000754:B9J08_000838:B9J08_000870:B9J08_000883:B9J08_000910:B9J08_000917:B9J08_000…	61818:36346:6376:70893:6361:43629:45944:16074:55:70507:463:6429:6399:45292:70525:19222:6325:42254:492:70901:30174:34964:43248:71027:2130:1902626:1900152:46827:71033:48254:42307:957:280:34476:6351:465:184:61414:6366:16556:140018:2127:2183:51351:35617:34599:34414:30163:6267:1990417:154:6430:71042:2000234:70301:98787:51083:2143:288:2000640:723:15677:6353:2939:32436:34462:6337:1901195:2926:447:43628:…
42274	ribosomal small subunit biogenesis	84 out of 686 genes, 12.2%	115 out of 5417 background genes, 2.1%	1.15e-48	0	B9J08_000061:B9J08_000107:B9J08_000120:B9J08_000188:B9J08_000207:B9J08_000214:B9J08_000248:B9J08_000254:B9J08_000257:B9J08_000537:B9J08_000673:B9J08_000699:B9J08_000714:B9J08_000973:B9J08_001024:B9J08_001133:B9J08_001139:B9J08_001163:B9J08_001471:B9J08_001560:B9J08_001674:B9J08_001767:B9J08_001769:B9J08_001796:B9J08_001941:B9J08_002000:B9J08_002002:B9J08_002081:B9J08_002120:B9J08_002135:B9J08_002…	55:463:42254:43248:71027:48254:16556:34599:1990417:154:2000234:2000640:34462:447:46777:480:70476:6970:32880:16070:464:6409:472:71456:398:42274:6468:1905267:294:30010:6450:34463:321:6614:17148:30490:1905216:6412:6606:42273:1904669:45943:920:70475:8298:6449:1682:16479:462:50821:56:6972:469:42255:466:16973:28:1904812:8033:6364:34965:461:390:7096
10467	gene expression	266 out of 686 genes, 38.8%	921 out of 5417 background genes, 17.0%	2.1e-46	0	B9J08_000061:B9J08_000077:B9J08_000107:B9J08_000120:B9J08_000188:B9J08_000192:B9J08_000207:B9J08_000214:B9J08_000215:B9J08_000233:B9J08_000245:B9J08_000248:B9J08_000254:B9J08_000257:B9J08_000311:B9J08_000351:B9J08_000399:B9J08_000461:B9J08_000475:B9J08_000537:B9J08_000538:B9J08_000604:B9J08_000673:B9J08_000699:B9J08_000705:B9J08_000708:B9J08_000714:B9J08_000720:B9J08_000721:B9J08_000754:B9J08_000…	61818:36346:6376:70893:6361:43629:45944:55:70507:60188:463:6429:45292:70525:19222:6325:42254:492:70901:30174:226:1732:34964:16226:43248:71027:2130:1902626:1900152:46827:1903833:71033:48254:42307:280:34476:6351:465:184:61414:6366:16556:140018:2127:2183:51351:35617:34599:34414:30163:6267:1990417:154:6430:17198:71042:2188:2000234:70301:98787:51083:2143:9060:288:2000640:723:6353:2939:32436:34462:6337…
30490	maturation of SSU-rRNA	73 out of 686 genes, 10.6%	100 out of 5417 background genes, 1.8%	7.54e-42	0	B9J08_000061:B9J08_000107:B9J08_000120:B9J08_000188:B9J08_000207:B9J08_000214:B9J08_000248:B9J08_000257:B9J08_000537:B9J08_000673:B9J08_000714:B9J08_000973:B9J08_001024:B9J08_001133:B9J08_001139:B9J08_001163:B9J08_001471:B9J08_001560:B9J08_001674:B9J08_001769:B9J08_001796:B9J08_001941:B9J08_002000:B9J08_002002:B9J08_002120:B9J08_002135:B9J08_002154:B9J08_002211:B9J08_002312:B9J08_002508:B9J08_002…	55:463:42254:43248:71027:48254:16556:34599:1990417:154:2000234:2000640:34462:447:46777:480:70476:464:6409:472:71456:398:42274:6468:1905267:294:30010:6450:34463:321:6614:17148:30490:1905216:6412:6606:42273:45943:920:70475:8298:1682:16479:462:50821:56:469:42255:466:16973:1904812:8033:6364:34965:461:390:7096
462	maturation of SSU-rRNA from tricistronic rRNA transcript (SSU-rRNA, 5.8S rRNA, LSU-rRNA)	69 out of 686 genes, 10.1%	91 out of 5417 background genes, 1.7%	2.83e-41	0	B9J08_000061:B9J08_000107:B9J08_000120:B9J08_000188:B9J08_000207:B9J08_000214:B9J08_000248:B9J08_000257:B9J08_000537:B9J08_000673:B9J08_000714:B9J08_000973:B9J08_001024:B9J08_001133:B9J08_001139:B9J08_001163:B9J08_001471:B9J08_001674:B9J08_001769:B9J08_001796:B9J08_001941:B9J08_002000:B9J08_002002:B9J08_002120:B9J08_002135:B9J08_002211:B9J08_002312:B9J08_002508:B9J08_002604:B9J08_002615:B9J08_002…	55:463:42254:43248:71027:48254:34599:1990417:154:2000234:2000640:34462:447:46777:480:70476:464:6409:472:71456:398:42274:6468:1905267:294:30010:6450:34463:321:6614:17148:30490:1905216:6412:6606:42273:45943:920:70475:8298:1682:16479:462:50821:56:469:42255:466:16973:8033:6364:34965:461:390:7096
460	maturation of 5.8S rRNA	59 out of 686 genes, 8.6%	81 out of 5417 background genes, 1.5%	3.21e-33	0	B9J08_000077:B9J08_000188:B9J08_000207:B9J08_000233:B9J08_000257:B9J08_000311:B9J08_000475:B9J08_000537:B9J08_000673:B9J08_000973:B9J08_001024:B9J08_001118:B9J08_001133:B9J08_001139:B9J08_001163:B9J08_001363:B9J08_001396:B9J08_001430:B9J08_001471:B9J08_001610:B9J08_001674:B9J08_001769:B9J08_001941:B9J08_002000:B9J08_002135:B9J08_002211:B9J08_002483:B9J08_002741:B9J08_002808:B9J08_002828:B9J08_002…	43629:55:70507:463:42254:43248:71027:1902626:71033:48254:34476:465:30163:71042:34462:447:43628:480:467:70476:71049:34475:33621:32956:70651:464:472:6397:34473:27:42274:71038:1905267:6401:294:30010:34427:34463:17148:30847:1901917:71035:973:30490:6412:42256:42273:45943:16075:920:70475:31167:8298:71028:1682:70478:71039:462:71051:50821:56:54:42255:466:16973:71031:8033:6364:34965:390
466	maturation of 5.8S rRNA from tricistronic rRNA transcript (SSU-rRNA, 5.8S rRNA, LSU-rRNA)	59 out of 686 genes, 8.6%	81 out of 5417 background genes, 1.5%	3.21e-33	0	B9J08_000077:B9J08_000188:B9J08_000207:B9J08_000233:B9J08_000257:B9J08_000311:B9J08_000475:B9J08_000537:B9J08_000673:B9J08_000973:B9J08_001024:B9J08_001118:B9J08_001133:B9J08_001139:B9J08_001163:B9J08_001363:B9J08_001396:B9J08_001430:B9J08_001471:B9J08_001610:B9J08_001674:B9J08_001769:B9J08_001941:B9J08_002000:B9J08_002135:B9J08_002211:B9J08_002483:B9J08_002741:B9J08_002808:B9J08_002828:B9J08_002…	43629:55:70507:463:42254:43248:71027:1902626:71033:48254:34476:465:30163:71042:34462:447:43628:480:467:70476:71049:34475:33621:32956:70651:464:472:6397:34473:27:42274:71038:1905267:6401:294:30010:34427:34463:17148:30847:1901917:71035:973:30490:6412:42256:42273:45943:16075:920:70475:31167:8298:71028:1682:70478:71039:462:71051:50821:56:54:42255:466:16973:71031:8033:6364:34965:390
90304	nucleic acid metabolic process	248 out of 686 genes, 36.2%	975 out of 5417 background genes, 18.0%	1.65e-31	0	B9J08_000061:B9J08_000077:B9J08_000107:B9J08_000120:B9J08_000188:B9J08_000192:B9J08_000207:B9J08_000214:B9J08_000215:B9J08_000233:B9J08_000245:B9J08_000248:B9J08_000257:B9J08_000311:B9J08_000351:B9J08_000399:B9J08_000475:B9J08_000499:B9J08_000537:B9J08_000673:B9J08_000699:B9J08_000708:B9J08_000714:B9J08_000720:B9J08_000721:B9J08_000754:B9J08_000838:B9J08_000870:B9J08_000883:B9J08_000910:B9J08_000…	61818:36346:6376:70893:6361:43629:16074:45944:55:70507:6281:463:6429:6399:45292:70525:722:19222:6325:42254:492:70901:30174:44818:16233:34964:43248:1903211:71027:2130:70198:1902626:1900152:46827:71033:48254:42307:957:280:34476:6351:706:465:184:61414:6366:16556:30466:140018:2127:2183:51351:35617:34599:34414:30163:6267:1990417:154:6430:31619:71042:2000234:70301:98787:33314:51083:2143:288:2000640:723…
46483	heterocycle metabolic process	284 out of 686 genes, 41.4%	1198 out of 5417 background genes, 22.1%	1.87e-31	0	B9J08_000057:B9J08_000061:B9J08_000075:B9J08_000077:B9J08_000107:B9J08_000120:B9J08_000188:B9J08_000192:B9J08_000207:B9J08_000214:B9J08_000215:B9J08_000233:B9J08_000245:B9J08_000248:B9J08_000257:B9J08_000311:B9J08_000345:B9J08_000351:B9J08_000399:B9J08_000475:B9J08_000499:B9J08_000537:B9J08_000673:B9J08_000699:B9J08_000708:B9J08_000714:B9J08_000720:B9J08_000721:B9J08_000754:B9J08_000838:B9J08_000…	61818:36346:70485:6376:70893:6361:43629:16074:45944:9435:55:70507:6281:463:6429:43103:6399:45292:70525:722:19222:6325:42254:8615:492:70901:30174:9113:43066:44818:45984:6541:16233:34964:16226:43248:1903211:71027:6564:19358:2130:70198:1902626:1900152:46827:6177:42167:71033:48254:42307:957:280:34476:6351:706:465:184:61414:6366:16556:30466:140018:2127:2183:51351:35617:34599:34414:30163:6267:1990417:1…
6725	cellular aromatic compound metabolic process	282 out of 686 genes, 41.1%	1192 out of 5417 background genes, 22.0%	5.86e-31	0	B9J08_000057:B9J08_000061:B9J08_000075:B9J08_000077:B9J08_000107:B9J08_000120:B9J08_000188:B9J08_000192:B9J08_000207:B9J08_000214:B9J08_000215:B9J08_000233:B9J08_000245:B9J08_000248:B9J08_000257:B9J08_000311:B9J08_000345:B9J08_000351:B9J08_000399:B9J08_000475:B9J08_000499:B9J08_000537:B9J08_000673:B9J08_000699:B9J08_000708:B9J08_000714:B9J08_000720:B9J08_000721:B9J08_000754:B9J08_000838:B9J08_000…	61818:36346:6376:70893:6361:43629:16074:45944:9435:55:70507:6281:463:6429:43103:6399:45292:70525:722:19222:6325:42254:8615:492:70901:30174:9113:43066:44818:45984:6541:16233:34964:16226:43248:1903211:71027:6564:19358:2130:70198:1902626:1900152:46827:6177:42167:71033:48254:42307:957:280:34476:6351:706:465:184:61414:6366:16556:30466:140018:2127:2183:51351:35617:34599:34414:30163:6267:1990417:154:643…
6139	nucleobase-containing compound metabolic process	270 out of 686 genes, 39.4%	1123 out of 5417 background genes, 20.7%	1.82e-30	0	B9J08_000061:B9J08_000075:B9J08_000077:B9J08_000107:B9J08_000120:B9J08_000188:B9J08_000192:B9J08_000207:B9J08_000214:B9J08_000215:B9J08_000233:B9J08_000245:B9J08_000248:B9J08_000257:B9J08_000311:B9J08_000345:B9J08_000351:B9J08_000399:B9J08_000475:B9J08_000499:B9J08_000537:B9J08_000673:B9J08_000699:B9J08_000708:B9J08_000714:B9J08_000720:B9J08_000721:B9J08_000754:B9J08_000838:B9J08_000870:B9J08_000…	61818:36346:6376:70893:6361:43629:16074:45944:9435:55:70507:6281:463:6429:43103:6399:45292:70525:722:19222:6325:42254:492:70901:30174:9113:44818:45984:6541:16233:34964:43248:1903211:71027:6564:19358:2130:70198:1902626:1900152:46827:6177:71033:48254:42307:957:280:34476:6351:706:465:184:61414:6366:16556:30466:140018:2127:2183:51351:35617:34599:34414:30163:6267:1990417:154:6430:31619:71042:2000234:6…
1901360	organic cyclic compound metabolic process	287 out of 686 genes, 41.8%	1243 out of 5417 background genes, 22.9%	1.38e-29	0	B9J08_000057:B9J08_000061:B9J08_000075:B9J08_000077:B9J08_000107:B9J08_000120:B9J08_000188:B9J08_000192:B9J08_000207:B9J08_000214:B9J08_000215:B9J08_000233:B9J08_000245:B9J08_000248:B9J08_000257:B9J08_000311:B9J08_000345:B9J08_000351:B9J08_000399:B9J08_000475:B9J08_000499:B9J08_000537:B9J08_000673:B9J08_000699:B9J08_000708:B9J08_000714:B9J08_000720:B9J08_000721:B9J08_000754:B9J08_000838:B9J08_000…	61818:36346:70485:6376:70893:6361:43629:16074:45944:9435:55:70507:6281:463:16126:6429:43103:6399:45292:70525:722:19222:6325:42254:8615:492:70901:30174:9113:43066:44818:45984:6541:16233:34964:16226:43248:1903211:71027:6564:19358:2130:70198:1902626:1900152:46827:6177:42167:71033:48254:42307:957:280:34476:6351:706:465:184:61414:6366:16556:30466:140018:2127:2183:51351:35617:34599:34414:30163:6267:199…
34641	cellular nitrogen compound metabolic process	308 out of 686 genes, 44.9%	1384 out of 5417 background genes, 25.5%	2.45e-29	0	B9J08_000057:B9J08_000061:B9J08_000075:B9J08_000077:B9J08_000107:B9J08_000120:B9J08_000188:B9J08_000192:B9J08_000207:B9J08_000214:B9J08_000215:B9J08_000233:B9J08_000245:B9J08_000248:B9J08_000254:B9J08_000257:B9J08_000311:B9J08_000345:B9J08_000351:B9J08_000399:B9J08_000461:B9J08_000475:B9J08_000499:B9J08_000537:B9J08_000604:B9J08_000673:B9J08_000699:B9J08_000705:B9J08_000708:B9J08_000714:B9J08_000…	61818:36346:6376:70893:6361:43629:16074:45944:9435:55:70507:6281:463:6429:43103:6399:45292:70525:722:19222:6325:42254:8615:492:70901:30174:9113:43066:44818:45984:6541:16233:1732:34964:16226:43248:1903211:71027:6564:19358:2130:70198:1902626:1900152:46827:6177:42167:1903833:71033:48254:42307:957:280:34476:6351:706:465:184:61414:6366:16556:30466:140018:2127:2183:51351:35617:34599:34414:30163:6267:19…
42273	ribosomal large subunit biogenesis	57 out of 686 genes, 8.3%	91 out of 5417 background genes, 1.7%	1.61e-26	0	B9J08_000077:B9J08_000111:B9J08_000118:B9J08_000188:B9J08_000207:B9J08_000233:B9J08_000399:B9J08_000475:B9J08_000705:B9J08_000720:B9J08_000870:B9J08_000883:B9J08_000894:B9J08_000910:B9J08_001087:B9J08_001118:B9J08_001363:B9J08_001430:B9J08_001434:B9J08_001512:B9J08_001736:B9J08_001769:B9J08_001836:B9J08_001915:B9J08_001939:B9J08_002009:B9J08_002339:B9J08_002348:B9J08_002394:B9J08_002483:B9J08_003…	55:70507:463:42254:30174:1902626:110136:280:465:7089:30163:6267:1990417:447:480:32956:464:6415:32790:472:30036:6270:6913:27:42274:34463:17148:30490:6412:42256:6606:45727:42273:956:51276:70475:6413:31167:8298:462:50821:54:470:42255:466:7117:278:6364:42493:6897:390
469	cleavage involved in rRNA processing	51 out of 686 genes, 7.4%	74 out of 5417 background genes, 1.4%	1.66e-26	0	B9J08_000120:B9J08_000207:B9J08_000233:B9J08_000257:B9J08_000311:B9J08_000537:B9J08_000673:B9J08_000973:B9J08_001024:B9J08_001133:B9J08_001139:B9J08_001163:B9J08_001363:B9J08_001396:B9J08_001471:B9J08_001610:B9J08_001674:B9J08_001769:B9J08_001941:B9J08_002000:B9J08_002135:B9J08_002211:B9J08_002615:B9J08_002741:B9J08_002808:B9J08_002828:B9J08_002966:B9J08_002981:B9J08_003406:B9J08_003429:B9J08_003…	43629:55:463:43248:71027:71033:48254:34476:465:71042:34462:447:43628:480:467:70476:31118:71049:34475:33621:70651:464:472:6397:34473:27:42274:71038:1905267:6401:294:30010:34427:34463:6614:17148:30847:1901917:71035:973:30490:42273:45943:16075:920:70475:8298:71028:1682:70478:71039:462:31120:71051:50821:56:469:42255:466:16973:71031:8033:6364:34965:461
34471	ncRNA 5'-end processing	32 out of 686 genes, 4.7%	35 out of 5417 background genes, 0.6%	4.88e-23	0	B9J08_000207:B9J08_000233:B9J08_000257:B9J08_000537:B9J08_000673:B9J08_000973:B9J08_001024:B9J08_001133:B9J08_001139:B9J08_001674:B9J08_001769:B9J08_001941:B9J08_002000:B9J08_002135:B9J08_002211:B9J08_002615:B9J08_002741:B9J08_002966:B9J08_002981:B9J08_003494:B9J08_003620:B9J08_003748:B9J08_003906:B9J08_003927:B9J08_004080:B9J08_004311:B9J08_004491:B9J08_004502:B9J08_004826:B9J08_005116:B9J08_005…	45944:55:463:43248:48254:465:34462:447:480:6396:7005:464:472:6397:27:42274:1905267:294:30010:34463:6614:17148:30490:2181:42273:45943:920:70475:8298:1682:462:97745:50821:56:8033:6364:34965
90502	RNA phosphodiester bond hydrolysis, endonucleolytic	41 out of 686 genes, 6.0%	56 out of 5417 background genes, 1.0%	1.49e-22	0	B9J08_000120:B9J08_000207:B9J08_000257:B9J08_000537:B9J08_000673:B9J08_000973:B9J08_001024:B9J08_001133:B9J08_001139:B9J08_001163:B9J08_001363:B9J08_001471:B9J08_001674:B9J08_001769:B9J08_001941:B9J08_002000:B9J08_002135:B9J08_002211:B9J08_002615:B9J08_002741:B9J08_002808:B9J08_002966:B9J08_002981:B9J08_003154:B9J08_003429:B9J08_003494:B9J08_003620:B9J08_003748:B9J08_003872:B9J08_003906:B9J08_003…	61818:55:43248:48254:465:34414:34462:447:480:70476:464:472:27:42274:1905267:294:30010:34463:6614:17148:42779:30490:42273:45943:920:70475:8298:1682:462:50821:56:42255:466:16973:8033:6364:34965:461
447	endonucleolytic cleavage in ITS1 to separate SSU-rRNA from 5.8S rRNA and LSU-rRNA from tricistronic rRNA transcript (SSU-rRNA, 5.8S rRNA, LSU-rRNA)	36 out of 686 genes, 5.2%	44 out of 5417 background genes, 0.8%	1.52e-22	0	B9J08_000207:B9J08_000257:B9J08_000537:B9J08_000673:B9J08_000973:B9J08_001024:B9J08_001133:B9J08_001139:B9J08_001163:B9J08_001471:B9J08_001674:B9J08_001769:B9J08_001941:B9J08_002000:B9J08_002135:B9J08_002211:B9J08_002741:B9J08_002808:B9J08_002966:B9J08_002981:B9J08_003429:B9J08_003494:B9J08_003620:B9J08_003748:B9J08_003872:B9J08_003906:B9J08_003963:B9J08_004080:B9J08_004311:B9J08_004502:B9J08_004…	55:43248:48254:34462:447:480:70476:464:472:42274:1905267:294:30010:34463:17148:30490:42273:45943:920:70475:8298:1682:462:50821:56:42255:466:16973:8033:6364:34965
478	endonucleolytic cleavage involved in rRNA processing	40 out of 686 genes, 5.8%	54 out of 5417 background genes, 1.0%	2.8e-22	0	B9J08_000120:B9J08_000207:B9J08_000257:B9J08_000537:B9J08_000673:B9J08_000973:B9J08_001024:B9J08_001133:B9J08_001139:B9J08_001163:B9J08_001363:B9J08_001471:B9J08_001674:B9J08_001769:B9J08_001941:B9J08_002000:B9J08_002135:B9J08_002211:B9J08_002615:B9J08_002741:B9J08_002808:B9J08_002966:B9J08_002981:B9J08_003429:B9J08_003494:B9J08_003620:B9J08_003748:B9J08_003872:B9J08_003906:B9J08_003927:B9J08_003…	55:43248:48254:465:34462:447:480:70476:464:472:27:42274:1905267:294:30010:34463:6614:17148:30490:42273:45943:920:70475:8298:1682:462:50821:56:42255:466:16973:8033:6364:34965:461
479	endonucleolytic cleavage of tricistronic rRNA transcript (SSU-rRNA, 5.8S rRNA, LSU-rRNA)	40 out of 686 genes, 5.8%	54 out of 5417 background genes, 1.0%	2.8e-22	0	B9J08_000120:B9J08_000207:B9J08_000257:B9J08_000537:B9J08_000673:B9J08_000973:B9J08_001024:B9J08_001133:B9J08_001139:B9J08_001163:B9J08_001363:B9J08_001471:B9J08_001674:B9J08_001769:B9J08_001941:B9J08_002000:B9J08_002135:B9J08_002211:B9J08_002615:B9J08_002741:B9J08_002808:B9J08_002966:B9J08_002981:B9J08_003429:B9J08_003494:B9J08_003620:B9J08_003748:B9J08_003872:B9J08_003906:B9J08_003927:B9J08_003…	55:43248:48254:465:34462:447:480:70476:464:472:27:42274:1905267:294:30010:34463:6614:17148:30490:42273:45943:920:70475:8298:1682:462:50821:56:42255:466:16973:8033:6364:34965:461
966	RNA 5'-end processing	32 out of 686 genes, 4.7%	36 out of 5417 background genes, 0.7%	3.87e-22	0	B9J08_000207:B9J08_000233:B9J08_000257:B9J08_000537:B9J08_000673:B9J08_000973:B9J08_001024:B9J08_001133:B9J08_001139:B9J08_001674:B9J08_001769:B9J08_001941:B9J08_002000:B9J08_002135:B9J08_002211:B9J08_002615:B9J08_002741:B9J08_002966:B9J08_002981:B9J08_003494:B9J08_003620:B9J08_003748:B9J08_003906:B9J08_003927:B9J08_004080:B9J08_004311:B9J08_004491:B9J08_004502:B9J08_004826:B9J08_005116:B9J08_005…	45944:55:463:43248:48254:465:34462:447:480:6396:7005:464:472:6397:27:42274:1905267:294:30010:34463:6614:17148:30490:2181:42273:45943:920:70475:8298:1682:462:97745:50821:56:8033:6364:34965
6399	tRNA metabolic process	74 out of 686 genes, 10.8%	168 out of 5417 background genes, 3.1%	9.49e-22	0	B9J08_000215:B9J08_000311:B9J08_000351:B9J08_000708:B9J08_000721:B9J08_000838:B9J08_000927:B9J08_000942:B9J08_000975:B9J08_000992:B9J08_000999:B9J08_001013:B9J08_001049:B9J08_001176:B9J08_001396:B9J08_001498:B9J08_001623:B9J08_001624:B9J08_001625:B9J08_001765:B9J08_001803:B9J08_001878:B9J08_001879:B9J08_001912:B9J08_001945:B9J08_002115:B9J08_002116:B9J08_002153:B9J08_002207:B9J08_002210:B9J08_002…	61818:36346:70893:45944:43629:6429:6399:70525:19222:70901:71027:2130:34476:6366:140018:2127:51351:34414:6430:71042:70301:98787:2143:723:6353:2939:2926:447:43628:379:6421:6388:467:6400:71049:2128:6396:6431:34475:7005:33621:6422:70651:106004:2940:1403:1900829:6384:6357:6397:34473:6420:32056:9231:31119:42797:71038:1905267:6401:294:1731:43144:34427:6450:71036:30847:71035:6360:6383:42779:6432:30488:21…
967	rRNA 5'-end processing	30 out of 686 genes, 4.4%	33 out of 5417 background genes, 0.6%	2.74e-21	0	B9J08_000207:B9J08_000233:B9J08_000257:B9J08_000537:B9J08_000673:B9J08_000973:B9J08_001024:B9J08_001133:B9J08_001139:B9J08_001674:B9J08_001769:B9J08_001941:B9J08_002000:B9J08_002135:B9J08_002211:B9J08_002615:B9J08_002741:B9J08_002966:B9J08_002981:B9J08_003620:B9J08_003748:B9J08_003906:B9J08_003927:B9J08_004080:B9J08_004311:B9J08_004502:B9J08_004826:B9J08_005116:B9J08_005251:B9J08_005426	55:463:43248:48254:465:34462:447:480:464:472:27:42274:30010:34463:6614:17148:30490:42273:45943:920:70475:8298:462:50821:56:6364
480	endonucleolytic cleavage in 5'-ETS of tricistronic rRNA transcript (SSU-rRNA, 5.8S rRNA, LSU-rRNA)	28 out of 686 genes, 4.1%	30 out of 5417 background genes, 0.6%	1.66e-20	0	B9J08_000207:B9J08_000257:B9J08_000673:B9J08_000973:B9J08_001024:B9J08_001133:B9J08_001139:B9J08_001674:B9J08_001769:B9J08_001941:B9J08_002000:B9J08_002135:B9J08_002211:B9J08_002615:B9J08_002741:B9J08_002966:B9J08_002981:B9J08_003620:B9J08_003748:B9J08_003906:B9J08_004080:B9J08_004311:B9J08_004502:B9J08_004626:B9J08_004826:B9J08_005116:B9J08_005251:B9J08_005426	55:48254:34462:447:480:464:472:42274:30010:34463:6614:17148:30490:42273:45943:920:70475:8298:462:50821:56:6364
90501	RNA phosphodiester bond hydrolysis	53 out of 686 genes, 7.7%	97 out of 5417 background genes, 1.8%	1.78e-20	0	B9J08_000120:B9J08_000207:B9J08_000233:B9J08_000257:B9J08_000311:B9J08_000537:B9J08_000673:B9J08_000973:B9J08_000992:B9J08_001024:B9J08_001133:B9J08_001139:B9J08_001163:B9J08_001363:B9J08_001396:B9J08_001471:B9J08_001610:B9J08_001674:B9J08_001769:B9J08_001941:B9J08_002000:B9J08_002135:B9J08_002211:B9J08_002615:B9J08_002741:B9J08_002808:B9J08_002828:B9J08_002966:B9J08_002981:B9J08_003154:B9J08_003…	61818:43629:55:463:43248:71027:71033:48254:34476:465:34414:71042:98787:34462:447:43628:379:480:467:70476:31118:71049:34475:33621:70651:464:472:6397:34473:27:42274:71038:1905267:6401:294:30010:34427:34463:6614:17148:30847:1901917:71035:973:42779:30490:42273:45943:16075:920:70475:8298:71028:1682:70478:71039:462:31120:71051:50821:56:469:42255:466:16973:71031:8033:6364:34965:461
44085	cellular component biogenesis	197 out of 686 genes, 28.7%	820 out of 5417 background genes, 15.1%	7.03e-20	0	B9J08_000061:B9J08_000077:B9J08_000107:B9J08_000111:B9J08_000118:B9J08_000120:B9J08_000188:B9J08_000207:B9J08_000214:B9J08_000233:B9J08_000245:B9J08_000248:B9J08_000254:B9J08_000257:B9J08_000311:B9J08_000351:B9J08_000399:B9J08_000444:B9J08_000475:B9J08_000537:B9J08_000673:B9J08_000699:B9J08_000705:B9J08_000714:B9J08_000720:B9J08_000754:B9J08_000870:B9J08_000883:B9J08_000894:B9J08_000908:B9J08_000…	6376:70893:2001246:45944:43629:16074:9435:55:70507:463:46488:6325:42254:492:15914:30174:51570:16233:1732:1990678:34964:16226:43248:73:71027:19358:6334:70198:1902626:31322:46827:110136:6511:71033:48254:42307:280:34476:6914:465:184:1990619:16556:30466:1990596:51351:35617:7089:34599:30163:6267:1990417:30242:154:71042:2188:51598:2000234:51083:1901299:723:2000640:32297:34462:447:43628:6348:61709:46777…
472	endonucleolytic cleavage to generate mature 5'-end of SSU-rRNA from (SSU-rRNA, 5.8S rRNA, LSU-rRNA)	28 out of 686 genes, 4.1%	31 out of 5417 background genes, 0.6%	1.52e-19	0	B9J08_000207:B9J08_000257:B9J08_000537:B9J08_000673:B9J08_000973:B9J08_001024:B9J08_001133:B9J08_001139:B9J08_001674:B9J08_001769:B9J08_001941:B9J08_002000:B9J08_002135:B9J08_002211:B9J08_002615:B9J08_002741:B9J08_002966:B9J08_002981:B9J08_003620:B9J08_003748:B9J08_003906:B9J08_004080:B9J08_004311:B9J08_004502:B9J08_004826:B9J08_005116:B9J08_005251:B9J08_005426	55:43248:48254:34462:447:480:464:472:42274:30010:34463:6614:17148:30490:42273:45943:920:70475:8298:462:50821:56:6364
90305	nucleic acid phosphodiester bond hydrolysis	54 out of 686 genes, 7.9%	116 out of 5417 background genes, 2.1%	1.25e-16	0	B9J08_000120:B9J08_000207:B9J08_000233:B9J08_000257:B9J08_000311:B9J08_000499:B9J08_000537:B9J08_000673:B9J08_000973:B9J08_000992:B9J08_001024:B9J08_001133:B9J08_001139:B9J08_001163:B9J08_001363:B9J08_001396:B9J08_001471:B9J08_001610:B9J08_001674:B9J08_001769:B9J08_001941:B9J08_002000:B9J08_002135:B9J08_002211:B9J08_002615:B9J08_002741:B9J08_002808:B9J08_002828:B9J08_002966:B9J08_002981:B9J08_003…	61818:43629:55:463:43248:71027:71033:48254:34476:465:34414:31619:71042:98787:34462:447:43628:379:480:467:70476:31118:71049:34475:33621:70651:464:472:6397:34473:27:42274:71038:1905267:6401:294:30010:34427:34463:6614:17148:30847:1901917:71035:973:42779:30490:42273:45943:16075:920:7131:70475:8298:71028:1682:70478:71039:462:31120:71051:50821:56:469:42255:466:16973:71031:42138:8033:6364:34965:461
9451	RNA modification	46 out of 686 genes, 6.7%	92 out of 5417 background genes, 1.7%	1.96e-15	0	B9J08_000754:B9J08_000838:B9J08_000942:B9J08_000999:B9J08_001013:B9J08_001174:B9J08_001430:B9J08_001498:B9J08_001573:B9J08_001623:B9J08_001803:B9J08_001879:B9J08_001912:B9J08_001945:B9J08_002153:B9J08_002207:B9J08_002236:B9J08_002316:B9J08_002508:B9J08_002644:B9J08_002808:B9J08_002943:B9J08_002982:B9J08_003018:B9J08_003098:B9J08_003293:B9J08_003303:B9J08_003377:B9J08_003485:B9J08_003641:B9J08_003…	36346:43629:463:70525:19222:42254:70901:2130:1902626:16556:140018:2127:154:70301:2143:723:2939:2926:447:480:70476:6400:31118:2128:106004:2940:1403:472:6357:493:9231:42274:31119:71038:43144:6450:71036:71035:30488:2181:1990481:494:32456:2949:42273:6413:32447:70475:31167:71039:462:31120:56:71037:469:466:71031:1904812:8033:2098:7124:6364:1990258:31591:6417
470	maturation of LSU-rRNA	29 out of 686 genes, 4.2%	40 out of 5417 background genes, 0.7%	3.49e-15	0	B9J08_000077:B9J08_000188:B9J08_000233:B9J08_000399:B9J08_000475:B9J08_000720:B9J08_000870:B9J08_000883:B9J08_000910:B9J08_001118:B9J08_001363:B9J08_001430:B9J08_001769:B9J08_001836:B9J08_002339:B9J08_002483:B9J08_003035:B9J08_003094:B9J08_003206:B9J08_003382:B9J08_003687:B9J08_003927:B9J08_004322:B9J08_004625:B9J08_004740:B9J08_005015:B9J08_005365:B9J08_005373:B9J08_005434	55:70507:463:42254:30174:1902626:465:30163:6267:1990417:447:480:32956:464:472:27:42274:34463:30490:6412:42256:42273:70475:31167:462:54:470:466:6364:390
463	maturation of LSU-rRNA from tricistronic rRNA transcript (SSU-rRNA, 5.8S rRNA, LSU-rRNA)	28 out of 686 genes, 4.1%	38 out of 5417 background genes, 0.7%	6.64e-15	0	B9J08_000077:B9J08_000188:B9J08_000233:B9J08_000399:B9J08_000475:B9J08_000720:B9J08_000870:B9J08_000883:B9J08_000910:B9J08_001118:B9J08_001363:B9J08_001430:B9J08_001769:B9J08_001836:B9J08_002483:B9J08_003035:B9J08_003094:B9J08_003206:B9J08_003382:B9J08_003687:B9J08_003927:B9J08_004322:B9J08_004625:B9J08_004740:B9J08_005015:B9J08_005365:B9J08_005373:B9J08_005434	55:70507:463:42254:30174:1902626:465:30163:6267:1990417:447:480:32956:464:472:27:42274:34463:30490:6412:42256:42273:70475:31167:462:54:466:6364:390
6807	nitrogen compound metabolic process	373 out of 686 genes, 54.4%	2152 out of 5417 background genes, 39.7%	8.1e-14	0	B9J08_000013:B9J08_000057:B9J08_000061:B9J08_000075:B9J08_000077:B9J08_000107:B9J08_000120:B9J08_000174:B9J08_000188:B9J08_000192:B9J08_000193:B9J08_000207:B9J08_000214:B9J08_000215:B9J08_000233:B9J08_000245:B9J08_000248:B9J08_000254:B9J08_000257:B9J08_000311:B9J08_000320:B9J08_000345:B9J08_000351:B9J08_000399:B9J08_000432:B9J08_000461:B9J08_000475:B9J08_000495:B9J08_000499:B9J08_000511:B9J08_000…	61818:36346:6376:70893:6361:6535:43629:16074:45944:9435:55:70507:6281:463:6429:43103:6399:6458:45292:70525:19343:722:19222:6325:19280:42254:11:8615:492:18027:16255:70901:30174:9113:43066:44818:90630:45984:45048:6541:9085:51570:6673:226:16233:6529:1732:1990678:34964:16226:43248:9082:35404:1903211:32220:71027:6564:19358:2130:35719:70198:1902626:1900152:46827:6177:42167:1903833:71033:19676:6511:7147…
1510	RNA methylation	25 out of 686 genes, 3.6%	34 out of 5417 background genes, 0.6%	4.55e-13	0	B9J08_000754:B9J08_000942:B9J08_001174:B9J08_001430:B9J08_001498:B9J08_001623:B9J08_001803:B9J08_001879:B9J08_002153:B9J08_002316:B9J08_002808:B9J08_003098:B9J08_003303:B9J08_003377:B9J08_003485:B9J08_003890:B9J08_003905:B9J08_004323:B9J08_004654:B9J08_004715:B9J08_005069:B9J08_005251:B9J08_005364:B9J08_005365:B9J08_005481	36346:463:19222:70901:2130:1902626:2127:70301:2939:447:480:70476:2128:106004:2940:472:42274:43144:30488:2181:494:32456:42273:6413:70475:31167:56:466:8033:6364:1990258:31591:6417
8033	tRNA processing	42 out of 686 genes, 6.1%	102 out of 5417 background genes, 1.9%	3.27e-10	0	B9J08_000708:B9J08_000838:B9J08_000942:B9J08_000992:B9J08_000999:B9J08_001013:B9J08_001498:B9J08_001623:B9J08_001625:B9J08_001803:B9J08_001879:B9J08_001912:B9J08_001945:B9J08_002153:B9J08_002207:B9J08_002236:B9J08_002310:B9J08_002316:B9J08_002644:B9J08_002982:B9J08_003018:B9J08_003098:B9J08_003154:B9J08_003293:B9J08_003303:B9J08_003377:B9J08_003485:B9J08_003494:B9J08_003641:B9J08_003713:B9J08_003…	61818:36346:45944:43629:70525:19222:70901:2130:140018:2127:34414:70301:98787:2143:723:2939:2926:447:379:6388:6400:2128:6396:7005:106004:2940:1403:6357:6397:32056:9231:31119:71038:1905267:294:43144:6450:71036:71035:42779:30488:2181:1990481:494:32456:2949:6413:32447:31167:1682:71039:97745:31120:36498:71037:466:71031:8033:2098:7124:6364:1990258:34965:31591:6417
44237	cellular metabolic process	396 out of 686 genes, 57.7%	2438 out of 5417 background genes, 45.0%	6.41e-10	0	B9J08_000013:B9J08_000057:B9J08_000061:B9J08_000075:B9J08_000077:B9J08_000107:B9J08_000120:B9J08_000174:B9J08_000188:B9J08_000192:B9J08_000193:B9J08_000207:B9J08_000214:B9J08_000215:B9J08_000233:B9J08_000245:B9J08_000248:B9J08_000254:B9J08_000257:B9J08_000311:B9J08_000320:B9J08_000345:B9J08_000351:B9J08_000399:B9J08_000432:B9J08_000434:B9J08_000444:B9J08_000461:B9J08_000475:B9J08_000495:B9J08_000…	36346:70485:70893:6361:6535:43629:16074:70507:463:55085:6429:43103:6116:6458:19343:722:19222:6325:19280:42254:18027:16255:70901:30174:9113:43066:45048:6541:6673:226:6529:1732:9082:32220:71027:6564:19358:35719:6071:6177:1903833:71033:71470:6351:706:16556:42026:30466:140018:1990596:6267:34517:30242:6430:17198:31619:71042:2188:96:8202:70301:6790:33314:51083:2143:46416:9060:1901299:43935:288:2000640:…
43170	macromolecule metabolic process	311 out of 686 genes, 45.3%	1815 out of 5417 background genes, 33.5%	3.99e-09	0	B9J08_000061:B9J08_000077:B9J08_000107:B9J08_000120:B9J08_000188:B9J08_000192:B9J08_000193:B9J08_000207:B9J08_000214:B9J08_000215:B9J08_000233:B9J08_000245:B9J08_000248:B9J08_000254:B9J08_000257:B9J08_000311:B9J08_000351:B9J08_000399:B9J08_000432:B9J08_000461:B9J08_000475:B9J08_000495:B9J08_000499:B9J08_000537:B9J08_000538:B9J08_000596:B9J08_000604:B9J08_000673:B9J08_000699:B9J08_000703:B9J08_000…	36346:70893:6361:43629:16074:70507:463:6429:6458:722:19222:6325:42254:18027:16255:70901:30174:45048:226:1732:32220:71027:35719:1903833:71033:71470:6351:706:16556:42026:30466:140018:1990596:6267:34517:6430:17198:31619:71042:2188:70301:33314:51083:2143:46416:9060:288:2000640:723:2939:34462:6337:2926:447:43628:6348:379:6421:46777:480:6388:9303:77:6392:70476:6873:71455:6880:60237:71049:6473:6457:6431…
6400	tRNA modification	31 out of 686 genes, 4.5%	69 out of 5417 background genes, 1.3%	3.02e-08	0	B9J08_000838:B9J08_000942:B9J08_000999:B9J08_001013:B9J08_001498:B9J08_001623:B9J08_001879:B9J08_001912:B9J08_001945:B9J08_002153:B9J08_002207:B9J08_002236:B9J08_002316:B9J08_002644:B9J08_002982:B9J08_003018:B9J08_003098:B9J08_003293:B9J08_003303:B9J08_003377:B9J08_003485:B9J08_003641:B9J08_003713:B9J08_003890:B9J08_004051:B9J08_004323:B9J08_004654:B9J08_004715:B9J08_004814:B9J08_005364:B9J08_005…	36346:43629:19222:70901:140018:70301:2143:723:2939:2926:2940:6357:9231:71038:71036:2181:32447:71039:71037:2098:7124:6417:70525:2130:2127:6400:2128:106004:1403:31119:6450:71035:30488:1990481:32456:2949:6413:31120:71031:8033:31591
33750	ribosome localization	24 out of 686 genes, 3.5%	44 out of 5417 background genes, 0.8%	3.14e-08	0	B9J08_000061:B9J08_000207:B9J08_000475:B9J08_000705:B9J08_000883:B9J08_000910:B9J08_000934:B9J08_001385:B9J08_001434:B9J08_001915:B9J08_001939:B9J08_001974:B9J08_002000:B9J08_002009:B9J08_002321:B9J08_002602:B9J08_002808:B9J08_003429:B9J08_003498:B9J08_004117:B9J08_004207:B9J08_004920:B9J08_005120:B9J08_005132	463:51083:447:480:70476:6970:32880:27:2000200:17148:45727:42273:6407:956:8298:462:50821:42255:55:1902626:7089:34599:6452:6415:32790:472:30036:42274:6450:6412:42256:1904669:6413:56:54:466:6364:6897
54	ribosomal subunit export from nucleus	24 out of 686 genes, 3.5%	44 out of 5417 background genes, 0.8%	3.14e-08	0	B9J08_000061:B9J08_000207:B9J08_000475:B9J08_000705:B9J08_000883:B9J08_000910:B9J08_000934:B9J08_001385:B9J08_001434:B9J08_001915:B9J08_001939:B9J08_001974:B9J08_002000:B9J08_002009:B9J08_002321:B9J08_002602:B9J08_002808:B9J08_003429:B9J08_003498:B9J08_004117:B9J08_004207:B9J08_004920:B9J08_005120:B9J08_005132	463:51083:447:480:70476:6970:32880:27:2000200:17148:45727:42273:6407:956:8298:462:50821:42255:55:1902626:7089:34599:6452:6415:32790:472:30036:42274:6450:6412:42256:1904669:6413:56:54:466:6364:6897
44238	primary metabolic process	371 out of 686 genes, 54.1%	2300 out of 5417 background genes, 42.5%	4.05e-08	0	B9J08_000013:B9J08_000061:B9J08_000075:B9J08_000077:B9J08_000107:B9J08_000120:B9J08_000174:B9J08_000188:B9J08_000192:B9J08_000193:B9J08_000207:B9J08_000214:B9J08_000215:B9J08_000233:B9J08_000245:B9J08_000248:B9J08_000254:B9J08_000257:B9J08_000311:B9J08_000320:B9J08_000345:B9J08_000351:B9J08_000399:B9J08_000432:B9J08_000444:B9J08_000461:B9J08_000475:B9J08_000495:B9J08_000499:B9J08_000507:B9J08_000…	36346:70893:6361:6535:43629:16074:70507:463:6429:43103:6116:6458:19343:722:19222:6325:19280:42254:18027:16255:70901:30174:9113:45048:6541:6673:226:6529:1732:9082:32220:71027:6564:19358:35719:6071:6177:1903833:71033:71470:6351:706:16556:42026:30466:140018:1990596:6267:34517:6430:17198:31619:71042:2188:96:8202:70301:6790:33314:51083:2143:46416:9060:43935:288:2000640:723:2939:6631:34462:6337:2926:44…
30488	tRNA methylation	16 out of 686 genes, 2.3%	21 out of 5417 background genes, 0.4%	4.42e-08	0	B9J08_000942:B9J08_001498:B9J08_001623:B9J08_001879:B9J08_002153:B9J08_002316:B9J08_003098:B9J08_003303:B9J08_003377:B9J08_003485:B9J08_003890:B9J08_004323:B9J08_004654:B9J08_004715:B9J08_005364:B9J08_005481	36346:19222:70901:70301:2939:2940:2181:6417:2130:2127:2128:106004:30488:32456:6413:31591
71704	organic substance metabolic process	390 out of 686 genes, 56.9%	2473 out of 5417 background genes, 45.7%	2.23e-07	0	B9J08_000013:B9J08_000057:B9J08_000061:B9J08_000075:B9J08_000077:B9J08_000107:B9J08_000120:B9J08_000174:B9J08_000188:B9J08_000192:B9J08_000193:B9J08_000207:B9J08_000214:B9J08_000215:B9J08_000233:B9J08_000245:B9J08_000248:B9J08_000254:B9J08_000257:B9J08_000311:B9J08_000320:B9J08_000345:B9J08_000351:B9J08_000399:B9J08_000432:B9J08_000444:B9J08_000461:B9J08_000475:B9J08_000495:B9J08_000499:B9J08_000…	36346:70485:70893:6361:6535:43629:16074:70507:463:6429:43103:6116:6458:19343:722:19222:6325:19280:42254:18027:16255:70901:30174:9113:43066:45048:6541:6673:226:6529:1732:9082:32220:71027:6564:19358:35719:6071:6177:1903833:71033:71470:6351:706:16556:42026:30466:140018:1990596:6267:34517:6430:17198:31619:71042:2188:96:8202:70301:6790:33314:51083:2143:46416:9060:43935:288:2000640:723:2939:6631:34462:…
43414	macromolecule methylation	30 out of 686 genes, 4.4%	73 out of 5417 background genes, 1.3%	9.29e-07	0	B9J08_000193:B9J08_000754:B9J08_000942:B9J08_001174:B9J08_001430:B9J08_001451:B9J08_001498:B9J08_001623:B9J08_001803:B9J08_001879:B9J08_002153:B9J08_002316:B9J08_002775:B9J08_002808:B9J08_002973:B9J08_003098:B9J08_003303:B9J08_003377:B9J08_003485:B9J08_003890:B9J08_003905:B9J08_003980:B9J08_004323:B9J08_004654:B9J08_004715:B9J08_005069:B9J08_005251:B9J08_005364:B9J08_005365:B9J08_005481	36346:463:19222:18027:70901:70301:2939:447:480:70476:2940:60567:43144:2181:18195:42273:70475:45905:6406:18216:18022:1990258:6417:2130:1902626:2127:18364:2128:106004:472:42274:19919:30488:494:32456:6413:32968:31167:46656:56:466:8033:6364:31591
32259	methylation	30 out of 686 genes, 4.4%	74 out of 5417 background genes, 1.4%	1.37e-06	0	B9J08_000193:B9J08_000754:B9J08_000942:B9J08_001174:B9J08_001430:B9J08_001451:B9J08_001498:B9J08_001623:B9J08_001803:B9J08_001879:B9J08_002153:B9J08_002316:B9J08_002775:B9J08_002808:B9J08_002973:B9J08_003098:B9J08_003303:B9J08_003377:B9J08_003485:B9J08_003890:B9J08_003905:B9J08_003980:B9J08_004323:B9J08_004654:B9J08_004715:B9J08_005069:B9J08_005251:B9J08_005364:B9J08_005365:B9J08_005481	36346:463:19222:18027:70901:70301:2939:447:480:70476:2940:60567:43144:2181:18195:42273:70475:45905:6406:18216:18022:1990258:6417:2130:1902626:2127:18364:2128:106004:472:42274:19919:30488:494:32456:6413:32968:31167:46656:56:466:8033:6364:31591
8152	metabolic process	409 out of 686 genes, 59.6%	2656 out of 5417 background genes, 49.0%	1.86e-06	0	B9J08_000013:B9J08_000057:B9J08_000061:B9J08_000075:B9J08_000077:B9J08_000107:B9J08_000120:B9J08_000174:B9J08_000188:B9J08_000192:B9J08_000193:B9J08_000207:B9J08_000214:B9J08_000215:B9J08_000233:B9J08_000245:B9J08_000248:B9J08_000254:B9J08_000257:B9J08_000311:B9J08_000320:B9J08_000345:B9J08_000351:B9J08_000399:B9J08_000432:B9J08_000434:B9J08_000444:B9J08_000461:B9J08_000475:B9J08_000495:B9J08_000…	36346:70485:70893:6361:6535:43629:16074:70507:463:55085:6429:43103:6116:6458:19343:722:19222:6325:19280:42254:18027:16255:70901:30174:9113:43066:30968:45048:6541:6673:226:6529:1732:9082:32220:71027:6564:19358:35719:6071:6177:1903833:71033:71470:6351:706:16556:42026:30466:140018:1990596:6267:34517:30242:6430:17198:31619:71042:2188:96:8202:70301:6790:33314:51083:2143:46416:9060:1901299:43935:288:20…
154	rRNA modification	13 out of 686 genes, 1.9%	17 out of 5417 background genes, 0.3%	3.06e-06	0	B9J08_000754:B9J08_001174:B9J08_001430:B9J08_001803:B9J08_002508:B9J08_002808:B9J08_002943:B9J08_003905:B9J08_004689:B9J08_005069:B9J08_005251:B9J08_005365:B9J08_005488	463:16556:447:480:70476:43144:42273:70475:462:469:1904812:1990258:1902626:154:31118:472:42274:494:31167:31120:56:466:8033:6364
51168	nuclear export	34 out of 686 genes, 5.0%	100 out of 5417 background genes, 1.8%	2.36e-05	0	B9J08_000061:B9J08_000207:B9J08_000475:B9J08_000705:B9J08_000883:B9J08_000910:B9J08_000934:B9J08_001385:B9J08_001434:B9J08_001915:B9J08_001939:B9J08_001974:B9J08_002000:B9J08_002009:B9J08_002312:B9J08_002321:B9J08_002602:B9J08_002808:B9J08_002973:B9J08_003076:B9J08_003429:B9J08_003498:B9J08_003872:B9J08_004067:B9J08_004117:B9J08_004207:B9J08_004232:B9J08_004504:B9J08_004920:B9J08_004991:B9J08_005…	463:51083:447:480:70476:6970:32880:27:1902373:71528:43144:60567:2000200:17148:43488:18195:6606:45727:42273:6407:956:6378:45943:8298:462:50821:6406:42255:18216:16973:10389:55:60188:1902626:1900152:7089:34599:45945:6452:6415:6409:32790:472:30036:42274:6450:19919:6412:42256:1904669:6413:32968:6449:46656:7088:56:54:466:6364:6897
31167	rRNA methylation	9 out of 686 genes, 1.3%	10 out of 5417 background genes, 0.2%	7.65e-05	0	B9J08_000754:B9J08_001174:B9J08_001430:B9J08_001803:B9J08_002808:B9J08_003905:B9J08_005069:B9J08_005251:B9J08_005365	463:447:480:70476:43144:42273:70475:1990258:1902626:472:42274:494:31167:56:466:8033:6364
31503	protein-containing complex localization	24 out of 686 genes, 3.5%	64 out of 5417 background genes, 1.2%	0.00036	0	B9J08_000061:B9J08_000207:B9J08_000475:B9J08_000705:B9J08_000883:B9J08_000910:B9J08_000934:B9J08_001385:B9J08_001434:B9J08_001915:B9J08_001939:B9J08_001974:B9J08_002000:B9J08_002009:B9J08_002321:B9J08_002602:B9J08_002808:B9J08_003429:B9J08_003498:B9J08_004117:B9J08_004207:B9J08_004920:B9J08_005120:B9J08_005132	463:51083:447:480:70476:6970:32880:27:2000200:17148:45727:42273:6407:956:8298:462:50821:42255:55:1902626:7089:34599:6452:6415:32790:472:30036:42274:6450:6412:42256:1904669:6413:56:54:466:6364:6897
6520	cellular amino acid metabolic process	47 out of 686 genes, 6.9%	178 out of 5417 background genes, 3.3%	0.00039	0	B9J08_000013:B9J08_000174:B9J08_000320:B9J08_000351:B9J08_000740:B9J08_000975:B9J08_001049:B9J08_001176:B9J08_001447:B9J08_001467:B9J08_001624:B9J08_001756:B9J08_001765:B9J08_001878:B9J08_001966:B9J08_002078:B9J08_002115:B9J08_002116:B9J08_002117:B9J08_002171:B9J08_002429:B9J08_002469:B9J08_002708:B9J08_002778:B9J08_002944:B9J08_003084:B9J08_003103:B9J08_003217:B9J08_003225:B9J08_003531:B9J08_003…	6535:6429:19343:19280:9113:6541:6529:9082:6564:6430:96:6790:46416:43935:6421:6537:42450:6526:6473:6431:6534:6543:19346:19379:6555:1731:6525:1900832:6435:9092:36267:6207:6556:70150:6426:1990575:6592:6436:9086:70409:1904828:9098:6418:1903432:9059:6399:45984:9085:19676:51351:7089:162:9073:6353:19878:103:9088:70458:9058:6422:30436:1900829:70814:9090:6420:9070:71266:6432:19344:6423:6433:10045:909:105:…
1902626	assembly of large subunit precursor of preribosome	7 out of 686 genes, 1.0%	7 out of 5417 background genes, 0.1%	0.00054	0	B9J08_000475:B9J08_001915:B9J08_002339:B9J08_003094:B9J08_004413:B9J08_005015:B9J08_005365	463:27:42273:70475:1902626:42256:54:470:466:6364
51169	nuclear transport	41 out of 686 genes, 6.0%	150 out of 5417 background genes, 2.8%	0.00083	0	B9J08_000061:B9J08_000118:B9J08_000207:B9J08_000475:B9J08_000705:B9J08_000883:B9J08_000910:B9J08_000934:B9J08_001385:B9J08_001434:B9J08_001915:B9J08_001939:B9J08_001974:B9J08_002000:B9J08_002009:B9J08_002312:B9J08_002321:B9J08_002602:B9J08_002808:B9J08_002973:B9J08_003076:B9J08_003429:B9J08_003498:B9J08_003677:B9J08_003775:B9J08_003872:B9J08_003877:B9J08_004067:B9J08_004117:B9J08_004207:B9J08_004…	463:6458:35719:71470:42026:51083:2000640:2000220:447:480:70476:6970:32880:7064:71456:6913:27:1902373:71528:34087:43144:60567:2000200:17148:43488:18195:6606:45727:42273:6407:956:6378:45943:8298:462:50821:6406:42255:18216:16973:278:10389:55:60188:1902626:1900152:6511:1900035:7089:34599:30433:45945:6452:6415:6409:32790:472:30036:42274:6607:6450:19919:6412:42256:1904669:6413:32968:6449:46656:45047:70…
6913	nucleocytoplasmic transport	41 out of 686 genes, 6.0%	150 out of 5417 background genes, 2.8%	0.00083	0	B9J08_000061:B9J08_000118:B9J08_000207:B9J08_000475:B9J08_000705:B9J08_000883:B9J08_000910:B9J08_000934:B9J08_001385:B9J08_001434:B9J08_001915:B9J08_001939:B9J08_001974:B9J08_002000:B9J08_002009:B9J08_002312:B9J08_002321:B9J08_002602:B9J08_002808:B9J08_002973:B9J08_003076:B9J08_003429:B9J08_003498:B9J08_003677:B9J08_003775:B9J08_003872:B9J08_003877:B9J08_004067:B9J08_004117:B9J08_004207:B9J08_004…	463:6458:35719:71470:42026:51083:2000640:2000220:447:480:70476:6970:32880:7064:71456:6913:27:1902373:71528:34087:43144:60567:2000200:17148:43488:18195:6606:45727:42273:6407:956:6378:45943:8298:462:50821:6406:42255:18216:16973:278:10389:55:60188:1902626:1900152:6511:1900035:7089:34599:30433:45945:6452:6415:6409:32790:472:30036:42274:6607:6450:19919:6412:42256:1904669:6413:32968:6449:46656:45047:70…
43633	polyadenylation-dependent RNA catabolic process	10 out of 686 genes, 1.5%	16 out of 5417 background genes, 0.3%	0.0042	0	B9J08_000311:B9J08_001396:B9J08_001610:B9J08_002828:B9J08_003406:B9J08_003795:B9J08_003915:B9J08_004051:B9J08_004170:B9J08_004716	43629:71027:71033:71042:43628:71049:6369:33621:71038:1990120:6401:71036:30847:16075:71028:70478:71039:71051:71037:34476:184:467:6400:34475:70651:6397:34473:34427:1901917:71035:973:71031:6364
1901566	organonitrogen compound biosynthetic process	117 out of 686 genes, 17.1%	635 out of 5417 background genes, 11.7%	0.00634	0	B9J08_000013:B9J08_000057:B9J08_000075:B9J08_000107:B9J08_000174:B9J08_000254:B9J08_000320:B9J08_000351:B9J08_000461:B9J08_000511:B9J08_000604:B9J08_000705:B9J08_000740:B9J08_000975:B9J08_000996:B9J08_001049:B9J08_001118:B9J08_001176:B9J08_001224:B9J08_001278:B9J08_001322:B9J08_001385:B9J08_001420:B9J08_001447:B9J08_001605:B9J08_001606:B9J08_001608:B9J08_001624:B9J08_001641:B9J08_001756:B9J08_001…	6535:463:6429:43103:19343:19280:16255:9113:43066:45048:6541:6529:1732:9082:6564:19358:6177:1903833:6430:2188:96:51083:9060:288:2000640:6348:6421:6537:42450:71455:6526:6431:6750:9396:6534:2000805:46084:9168:6106:18188:10620:71456:43936:1677:9116:6543:27:9231:6168:19346:6486:106035:19379:42819:1731:60567:46686:17148:32543:6525:2181:18195:46132:46083:6606:45727:42273:6407:6435:9092:97428:8298:190003…
9987	cellular process	509 out of 686 genes, 74.2%	3629 out of 5417 background genes, 67.0%	0.00823	0	B9J08_000013:B9J08_000057:B9J08_000061:B9J08_000075:B9J08_000077:B9J08_000093:B9J08_000107:B9J08_000111:B9J08_000118:B9J08_000120:B9J08_000130:B9J08_000174:B9J08_000188:B9J08_000192:B9J08_000193:B9J08_000207:B9J08_000214:B9J08_000215:B9J08_000220:B9J08_000233:B9J08_000245:B9J08_000248:B9J08_000254:B9J08_000257:B9J08_000263:B9J08_000311:B9J08_000320:B9J08_000345:B9J08_000351:B9J08_000363:B9J08_000…	36346:70485:70893:6361:6535:43629:16074:33215:70507:463:55085:6429:1408:43103:6116:6458:19343:722:19222:6325:19280:42254:18027:16255:8608:70901:30174:9113:43066:30968:45048:6541:6673:226:6529:1732:9082:101:32220:71027:6564:19358:35719:1990539:6071:7155:6177:1903833:71033:32995:71470:15671:6351:706:16556:42026:30466:140018:6812:1990596:6267:34517:1903026:1934:30242:6430:17198:31619:71042:2188:5159…
55	ribosomal large subunit export from nucleus	13 out of 686 genes, 1.9%	28 out of 5417 background genes, 0.5%	0.01256	0	B9J08_000207:B9J08_000883:B9J08_000910:B9J08_000934:B9J08_001434:B9J08_001939:B9J08_002321:B9J08_002602:B9J08_003429:B9J08_003498:B9J08_004207:B9J08_005120:B9J08_005132	463:447:480:2000200:17148:42273:956:8298:50821:42255:55:7089:472:30036:6364:6897
71840	cellular component organization or biogenesis	225 out of 686 genes, 32.8%	1407 out of 5417 background genes, 26.0%	0.01258	0	B9J08_000061:B9J08_000077:B9J08_000107:B9J08_000111:B9J08_000118:B9J08_000120:B9J08_000188:B9J08_000207:B9J08_000214:B9J08_000220:B9J08_000233:B9J08_000245:B9J08_000248:B9J08_000254:B9J08_000257:B9J08_000263:B9J08_000311:B9J08_000351:B9J08_000399:B9J08_000444:B9J08_000475:B9J08_000499:B9J08_000511:B9J08_000537:B9J08_000556:B9J08_000635:B9J08_000673:B9J08_000699:B9J08_000705:B9J08_000714:B9J08_000…	70893:43629:16074:70507:463:55085:1408:6458:722:6325:42254:30174:45048:226:1732:32220:71027:19358:35719:71033:71470:6351:706:16556:42026:30466:1990596:6267:30242:31619:71042:2188:51598:33314:51083:1901299:288:2000640:723:34462:6337:447:43628:6348:46777:480:9303:77:48280:70476:6873:6970:71455:6880:45:60237:30437:71049:6457:32880:6369:2000805:33621:45950:43624:22:18188:10620:493:7064:71456:43936:16…
43043	peptide biosynthetic process	53 out of 686 genes, 7.7%	235 out of 5417 background genes, 4.3%	0.01311	0	B9J08_000107:B9J08_000254:B9J08_000351:B9J08_000461:B9J08_000604:B9J08_000705:B9J08_000975:B9J08_000996:B9J08_001049:B9J08_001118:B9J08_001176:B9J08_001278:B9J08_001385:B9J08_001605:B9J08_001624:B9J08_001765:B9J08_001851:B9J08_001871:B9J08_001878:B9J08_001879:B9J08_001885:B9J08_001974:B9J08_002115:B9J08_002116:B9J08_002124:B9J08_002131:B9J08_002138:B9J08_002484:B9J08_002532:B9J08_002778:B9J08_002…	463:6429:1732:1903833:6430:2188:51083:9060:288:2000640:6421:71455:6431:6750:2000805:18188:10620:71456:43936:1677:27:1731:46686:17148:32543:2181:6606:45727:42273:6407:6435:1900038:1682:2000639:462:70150:6426:28:2184:6436:45860:6418:43392:1903432:45944:2130:2183:51351:30163:42542:6353:32436:1901195:2128:6396:6414:7005:6422:6452:6415:32790:398:6397:6420:42274:6450:6432:30488:6412:16236:6413:32968:64…
6418	tRNA aminoacylation for protein translation	15 out of 686 genes, 2.2%	36 out of 5417 background genes, 0.7%	0.01362	0	B9J08_000351:B9J08_000975:B9J08_001049:B9J08_001176:B9J08_001624:B9J08_001765:B9J08_001878:B9J08_002115:B9J08_002116:B9J08_002778:B9J08_003708:B9J08_003918:B9J08_004145:B9J08_004297:B9J08_004993	6429:6430:6421:6431:1731:6435:70150:6426:6436:6418:1903432:51351:6353:6422:6420:6432:6423:6433:6428
71826	ribonucleoprotein complex subunit organization	31 out of 686 genes, 4.5%	112 out of 5417 background genes, 2.1%	0.01433	0	B9J08_000188:B9J08_000254:B9J08_000351:B9J08_000475:B9J08_001512:B9J08_001736:B9J08_001769:B9J08_001836:B9J08_001871:B9J08_001911:B9J08_001915:B9J08_001941:B9J08_002009:B9J08_002124:B9J08_002339:B9J08_002801:B9J08_002827:B9J08_003082:B9J08_003094:B9J08_003206:B9J08_003602:B9J08_003687:B9J08_003927:B9J08_004119:B9J08_004170:B9J08_004413:B9J08_005015:B9J08_005099:B9J08_005358:B9J08_005365:B9J08_005…	16074:70507:463:42254:30174:1732:6267:71042:2188:34462:447:480:6873:6457:6369:493:1677:27:1990120:1731:34463:42273:51276:70475:462:28:387:42493:6418:6376:492:1902626:46827:110136:42307:465:184:2183:51351:35617:1901195:18105:32956:464:48026:472:6468:30490:30003:6412:42256:6413:31120:54:470:466:6364:390
6412	translation	52 out of 686 genes, 7.6%	231 out of 5417 background genes, 4.3%	0.0168	0.0003	B9J08_000107:B9J08_000254:B9J08_000351:B9J08_000461:B9J08_000604:B9J08_000705:B9J08_000975:B9J08_000996:B9J08_001049:B9J08_001118:B9J08_001176:B9J08_001278:B9J08_001385:B9J08_001624:B9J08_001765:B9J08_001851:B9J08_001871:B9J08_001878:B9J08_001879:B9J08_001885:B9J08_001974:B9J08_002115:B9J08_002116:B9J08_002124:B9J08_002131:B9J08_002138:B9J08_002484:B9J08_002532:B9J08_002778:B9J08_002813:B9J08_003…	463:6429:1732:1903833:6430:2188:51083:9060:288:2000640:6421:71455:6431:2000805:18188:10620:71456:43936:1677:27:1731:17148:32543:2181:6606:45727:42273:6407:6435:1900038:1682:2000639:462:70150:6426:28:2184:6436:45860:6418:43392:1903432:45944:2130:2183:51351:30163:6353:32436:1901195:2128:6396:6414:7005:6422:6452:6415:32790:398:6397:6420:42274:6450:6432:30488:6412:16236:6413:32968:6423:6433:97745:56:…
459	exonucleolytic trimming involved in rRNA processing	10 out of 686 genes, 1.5%	18 out of 5417 background genes, 0.3%	0.01807	0.0003	B9J08_000233:B9J08_000311:B9J08_001396:B9J08_001610:B9J08_002828:B9J08_003406:B9J08_003795:B9J08_003915:B9J08_003927:B9J08_004716	43629:463:71027:71033:71042:43628:71049:33621:27:71038:6401:30847:42273:16075:71028:70478:71039:71051:34476:465:467:34475:70651:464:6397:34473:34427:1901917:71035:973:71031
90503	RNA phosphodiester bond hydrolysis, exonucleolytic	10 out of 686 genes, 1.5%	18 out of 5417 background genes, 0.3%	0.01807	0.0003	B9J08_000233:B9J08_000311:B9J08_001396:B9J08_001610:B9J08_002828:B9J08_003406:B9J08_003795:B9J08_003915:B9J08_003927:B9J08_004716	43629:463:71027:71033:71042:43628:71049:33621:27:71038:6401:30847:42273:16075:71028:70478:71039:71051:34476:465:467:34475:70651:464:6397:34473:34427:1901917:71035:973:71031
43634	polyadenylation-dependent ncRNA catabolic process	9 out of 686 genes, 1.3%	15 out of 5417 background genes, 0.3%	0.02113	0.0006	B9J08_000311:B9J08_001396:B9J08_001610:B9J08_002828:B9J08_003406:B9J08_003795:B9J08_003915:B9J08_004051:B9J08_004716	43629:71027:71033:71042:43628:71049:33621:71038:6401:71036:30847:16075:71028:70478:71039:71051:71037:34476:467:6400:34475:70651:6397:34473:34427:1901917:71035:973:71031
71029	nuclear ncRNA surveillance	9 out of 686 genes, 1.3%	15 out of 5417 background genes, 0.3%	0.02113	0.0005	B9J08_000311:B9J08_001396:B9J08_001610:B9J08_002828:B9J08_003406:B9J08_003795:B9J08_003915:B9J08_004051:B9J08_004716	43629:71027:71033:71042:43628:71049:33621:71038:6401:71036:30847:16075:71028:70478:71039:71051:71037:34476:467:6400:34475:70651:6397:34473:34427:1901917:71035:973:71031
71046	nuclear polyadenylation-dependent ncRNA catabolic process	9 out of 686 genes, 1.3%	15 out of 5417 background genes, 0.3%	0.02113	0.0005	B9J08_000311:B9J08_001396:B9J08_001610:B9J08_002828:B9J08_003406:B9J08_003795:B9J08_003915:B9J08_004051:B9J08_004716	43629:71027:71033:71042:43628:71049:33621:71038:6401:71036:30847:16075:71028:70478:71039:71051:71037:34476:467:6400:34475:70651:6397:34473:34427:1901917:71035:973:71031
42255	ribosome assembly	17 out of 686 genes, 2.5%	46 out of 5417 background genes, 0.8%	0.02417	0.0005	B9J08_000254:B9J08_000475:B9J08_001512:B9J08_001736:B9J08_001769:B9J08_001836:B9J08_001941:B9J08_002009:B9J08_002339:B9J08_003082:B9J08_003206:B9J08_003429:B9J08_003602:B9J08_003687:B9J08_003927:B9J08_005015:B9J08_005099	70507:463:42254:30174:6267:34462:447:480:27:34463:42273:42255:28:55:1902626:465:32956:464:472:30490:6412:42256:54:470:466:6364
46112	nucleobase biosynthetic process	10 out of 686 genes, 1.5%	19 out of 5417 background genes, 0.4%	0.03384	0.0008	B9J08_001606:B9J08_001761:B9J08_002078:B9J08_002290:B9J08_002994:B9J08_003103:B9J08_003860:B9J08_004215:B9J08_004393:B9J08_005078	43103:9113:6541:6564:9396:46084:9168:6106:9116:6543:6168:46132:46083:6207:6146:44209:10389:70409:6189:45984:6730:19856:9152:9070:6241:43101:8654:6164
43038	amino acid activation	15 out of 686 genes, 2.2%	39 out of 5417 background genes, 0.7%	0.04258	0.0008	B9J08_000351:B9J08_000975:B9J08_001049:B9J08_001176:B9J08_001624:B9J08_001765:B9J08_001878:B9J08_002115:B9J08_002116:B9J08_002778:B9J08_003708:B9J08_003918:B9J08_004145:B9J08_004297:B9J08_004993	6429:6430:6421:6431:1731:6435:70150:6426:6436:6418:1903432:51351:6353:6422:6420:6432:6423:6433:6428
43039	tRNA aminoacylation	15 out of 686 genes, 2.2%	39 out of 5417 background genes, 0.7%	0.04258	0.0008	B9J08_000351:B9J08_000975:B9J08_001049:B9J08_001176:B9J08_001624:B9J08_001765:B9J08_001878:B9J08_002115:B9J08_002116:B9J08_002778:B9J08_003708:B9J08_003918:B9J08_004145:B9J08_004297:B9J08_004993	6429:6430:6421:6431:1731:6435:70150:6426:6436:6418:1903432:51351:6353:6422:6420:6432:6423:6433:6428
9112	nucleobase metabolic process	12 out of 686 genes, 1.7%	27 out of 5417 background genes, 0.5%	0.04726	0.0008	B9J08_001606:B9J08_001761:B9J08_002078:B9J08_002290:B9J08_002994:B9J08_003103:B9J08_003860:B9J08_004215:B9J08_004359:B9J08_004393:B9J08_005078:B9J08_005397	43103:9113:6541:6564:9396:46084:9168:6106:9116:6543:6168:46132:46083:8655:6207:6146:44209:10389:70409:6189:45984:6730:46087:19856:9152:9070:19858:6241:43101:8654:6164:6206
106354	tRNA surveillance	8 out of 686 genes, 1.2%	13 out of 5417 background genes, 0.2%	0.04918	0.0012	B9J08_000311:B9J08_001396:B9J08_002828:B9J08_003406:B9J08_003795:B9J08_003915:B9J08_004051:B9J08_004716	43629:71027:71042:43628:71049:33621:71038:6401:71036:30847:16075:71028:70478:71039:71051:71037:34476:467:6400:34475:70651:6397:34473:34427:71035:71031
71038	nuclear polyadenylation-dependent tRNA catabolic process	8 out of 686 genes, 1.2%	13 out of 5417 background genes, 0.2%	0.04918	0.0012	B9J08_000311:B9J08_001396:B9J08_002828:B9J08_003406:B9J08_003795:B9J08_003915:B9J08_004051:B9J08_004716	43629:71027:71042:43628:71049:33621:71038:6401:71036:30847:16075:71028:70478:71039:71051:71037:34476:467:6400:34475:70651:6397:34473:34427:71035:71031
Molecular function
GOID	GO_term	Cluster frequency	Background frequency	Corrected P-value	False discovery rate	Gene(s) annotated to the term	Directly Annotated GOID List
140098	catalytic activity, acting on RNA	91 out of 686 genes, 13.3%	215 out of 5417 background genes, 4.0%	3.23e-26	0	B9J08_000188:B9J08_000192:B9J08_000215:B9J08_000673:B9J08_000708:B9J08_000721:B9J08_000754:B9J08_000927:B9J08_000942:B9J08_000975:B9J08_000992:B9J08_000996:B9J08_000999:B9J08_001013:B9J08_001049:B9J08_001134:B9J08_001139:B9J08_001174:B9J08_001176:B9J08_001283:B9J08_001363:B9J08_001430:B9J08_001502:B9J08_001623:B9J08_001624:B9J08_001765:B9J08_001796:B9J08_001803:B9J08_001878:B9J08_001879:B9J08_001…	16423:34458:4829:106050:8270:70181:179:70037:4674:4113:4386:33592:30515:3743:4532:3899:175:30674:61629:4809:8989:4823:287:1990259:4526:1056:52666:16300:2161:46983:4521:4830:106142:3972:5524:4652:4820:52735:70042:4713:51015:8176:8650:50660:4814:4824:8859:9019:1055:8649:166:4816:8186:16429:3724:34512:3729:33677:8047:4825:3950:3725:16433:14:3677:215:49:4045:9020:16428:16887:97358:50265:8143:9383:481…
30515	snoRNA binding	25 out of 686 genes, 3.6%	26 out of 5417 background genes, 0.5%	2.16e-19	0	B9J08_000214:B9J08_000257:B9J08_000699:B9J08_001573:B9J08_001769:B9J08_002081:B9J08_002135:B9J08_002209:B9J08_002312:B9J08_002615:B9J08_002801:B9J08_002966:B9J08_003021:B9J08_003600:B9J08_003620:B9J08_003872:B9J08_004080:B9J08_004130:B9J08_004170:B9J08_004566:B9J08_004689:B9J08_004826:B9J08_005358:B9J08_005488:B9J08_005510	30515:19843:5525:5524:34513:8266:43047:166:8186:3724:34512:3729:30621:49:16887:1990883:42134:34511:9982:3924:3723
3723	RNA binding	101 out of 686 genes, 14.7%	305 out of 5417 background genes, 5.6%	2.29e-19	0	B9J08_000207:B9J08_000214:B9J08_000233:B9J08_000245:B9J08_000257:B9J08_000351:B9J08_000537:B9J08_000699:B9J08_000838:B9J08_000870:B9J08_000883:B9J08_000908:B9J08_000910:B9J08_000934:B9J08_000975:B9J08_001087:B9J08_001118:B9J08_001133:B9J08_001176:B9J08_001276:B9J08_001278:B9J08_001420:B9J08_001471:B9J08_001573:B9J08_001610:B9J08_001769:B9J08_001803:B9J08_001851:B9J08_001871:B9J08_001941:B9J08_001…	34458:48027:3735:31369:33204:31418:8270:8198:70181:34236:3727:3690:4386:33592:3743:30515:4532:30234:175:31543:30674:4809:8989:19843:287:1990259:4526:30145:2161:4521:5525:8312:34513:5524:3730:4652:61711:70180:8266:80025:3906:8859:36002:8649:44877:43047:166:70336:8186:43023:3724:34512:32266:3729:8047:3725:30621:8139:3677:49:16428:16887:8143:993:9383:4815:1990883:3676:1671:70628:42134:31370:43024:90…
140640	catalytic activity, acting on a nucleic acid	104 out of 686 genes, 15.2%	345 out of 5417 background genes, 6.4%	1.55e-16	0	B9J08_000188:B9J08_000192:B9J08_000215:B9J08_000499:B9J08_000673:B9J08_000708:B9J08_000720:B9J08_000721:B9J08_000754:B9J08_000927:B9J08_000942:B9J08_000975:B9J08_000992:B9J08_000996:B9J08_000999:B9J08_001013:B9J08_001049:B9J08_001134:B9J08_001139:B9J08_001174:B9J08_001176:B9J08_001283:B9J08_001363:B9J08_001430:B9J08_001502:B9J08_001512:B9J08_001623:B9J08_001624:B9J08_001704:B9J08_001765:B9J08_001…	16423:34458:3735:4829:106050:8270:70181:179:34236:70037:15616:4674:4113:3690:33592:4386:30515:3743:4532:3899:175:61629:30674:4809:8989:4823:8409:287:1990259:4526:1056:52666:16889:16300:2161:16888:46983:4521:34039:3682:4830:106142:3972:5524:34043:4652:4820:70042:52735:4713:51015:8176:8650:3906:4814:50660:8534:4824:45027:8859:9019:17108:1055:34042:8649:166:4816:8186:16429:34512:3724:8296:3729:33677…
8173	RNA methyltransferase activity	27 out of 686 genes, 3.9%	38 out of 5417 background genes, 0.7%	4.29e-14	0	B9J08_000754:B9J08_000942:B9J08_000999:B9J08_001174:B9J08_001430:B9J08_001623:B9J08_001803:B9J08_001879:B9J08_002153:B9J08_002316:B9J08_002508:B9J08_002808:B9J08_002943:B9J08_003098:B9J08_003303:B9J08_003377:B9J08_003485:B9J08_003890:B9J08_003905:B9J08_004323:B9J08_004654:B9J08_004715:B9J08_005069:B9J08_005251:B9J08_005364:B9J08_005365:B9J08_005481	16423:106050:179:70037:3743:30674:4809:8989:1990259:52666:16300:106142:70042:52735:51015:8176:8650:9019:8649:16429:3729:16433:14:49:9020:16428:9383:52905:3676:51908:8175:16435:30696:3723
140101	catalytic activity, acting on a tRNA	41 out of 686 genes, 6.0%	86 out of 5417 background genes, 1.6%	4.6e-13	0	B9J08_000708:B9J08_000942:B9J08_000975:B9J08_000992:B9J08_000999:B9J08_001013:B9J08_001049:B9J08_001176:B9J08_001502:B9J08_001623:B9J08_001624:B9J08_001765:B9J08_001878:B9J08_001879:B9J08_001945:B9J08_002115:B9J08_002116:B9J08_002153:B9J08_002310:B9J08_002316:B9J08_002778:B9J08_003098:B9J08_003303:B9J08_003377:B9J08_003485:B9J08_003494:B9J08_003641:B9J08_003708:B9J08_003890:B9J08_003918:B9J08_004…	16423:4829:106050:3743:30674:4809:4823:287:4526:52666:16300:2161:4830:5524:4820:52735:51015:8176:4814:50660:4824:9019:4816:16429:4825:3950:14:215:9020:4045:49:16428:97358:4815:52905:4822:3676:51908:8175:30696:213:4827:4826:17150:51500:4843:3723:171:4817
34511	U3 snoRNA binding	15 out of 686 genes, 2.2%	16 out of 5417 background genes, 0.3%	1.62e-10	0	B9J08_000214:B9J08_000257:B9J08_001769:B9J08_002135:B9J08_002209:B9J08_002312:B9J08_002615:B9J08_002966:B9J08_003021:B9J08_003620:B9J08_004080:B9J08_004130:B9J08_004566:B9J08_004826:B9J08_005510	30515:19843:5525:5524:34513:8266:8186:3724:34512:30621:49:16887:42134:34511:3924:3723
3676	nucleic acid binding	164 out of 686 genes, 23.9%	801 out of 5417 background genes, 14.8%	2.82e-09	0	B9J08_000061:B9J08_000062:B9J08_000079:B9J08_000188:B9J08_000192:B9J08_000207:B9J08_000214:B9J08_000215:B9J08_000233:B9J08_000245:B9J08_000257:B9J08_000351:B9J08_000399:B9J08_000499:B9J08_000537:B9J08_000699:B9J08_000720:B9J08_000838:B9J08_000870:B9J08_000883:B9J08_000908:B9J08_000910:B9J08_000917:B9J08_000927:B9J08_000934:B9J08_000975:B9J08_000992:B9J08_000996:B9J08_001087:B9J08_001104:B9J08_001…	34458:48027:3747:31418:70181:34236:19002:3727:3690:994:3743:30515:175:981:61629:4809:19843:8409:287:987:1990259:978:4526:16889:2161:1181:3682:8312:34513:5524:3688:4652:61711:70180:80025:3906:8859:17108:36002:34042:8649:44877:43047:4816:43023:34512:33677:3725:30621:8139:3677:42162:3700:49:1179:16887:993:51880:9383:1671:42134:31370:1006:4019:1990841:9982:51082:4826:1054:4540:43723:4525:8079:3735:43…
19843	rRNA binding	24 out of 686 genes, 3.5%	42 out of 5417 background genes, 0.8%	2.85e-09	0	B9J08_000233:B9J08_000699:B9J08_000870:B9J08_000883:B9J08_000934:B9J08_001118:B9J08_001133:B9J08_001769:B9J08_002002:B9J08_002081:B9J08_003031:B9J08_003082:B9J08_003382:B9J08_003600:B9J08_003687:B9J08_003927:B9J08_003963:B9J08_004566:B9J08_004740:B9J08_004991:B9J08_005015:B9J08_005099:B9J08_005132:B9J08_005141	70181:30515:19843:8312:34513:70180:36002:43047:43023:34512:49:42134:3735:33204:30674:4521:5525:8266:166:8143:70628:34511:8097
8175	tRNA methyltransferase activity	16 out of 686 genes, 2.3%	20 out of 5417 background genes, 0.4%	4.2e-09	0	B9J08_000942:B9J08_000999:B9J08_001623:B9J08_001879:B9J08_002153:B9J08_002316:B9J08_003098:B9J08_003303:B9J08_003377:B9J08_003485:B9J08_003890:B9J08_004323:B9J08_004654:B9J08_004715:B9J08_005364:B9J08_005481	16423:3743:4809:52666:52735:8176:14:49:8175:106050:30674:16300:51015:9019:16429:9020:16428:52905:3676:51908:30696:3723
1901363	heterocyclic compound binding	237 out of 686 genes, 34.5%	1341 out of 5417 background genes, 24.8%	1.75e-07	0	B9J08_000061:B9J08_000062:B9J08_000079:B9J08_000111:B9J08_000174:B9J08_000188:B9J08_000192:B9J08_000207:B9J08_000214:B9J08_000215:B9J08_000233:B9J08_000245:B9J08_000248:B9J08_000257:B9J08_000320:B9J08_000351:B9J08_000399:B9J08_000432:B9J08_000479:B9J08_000499:B9J08_000507:B9J08_000537:B9J08_000596:B9J08_000699:B9J08_000705:B9J08_000720:B9J08_000838:B9J08_000870:B9J08_000883:B9J08_000908:B9J08_000…	34458:48027:19899:3747:8483:5543:31418:5506:70181:34236:19002:3727:16491:4617:4674:4113:32129:3690:4070:994:3743:30515:16597:175:46970:981:61629:4809:19843:8409:287:987:1990259:978:4526:16889:2161:1181:3682:8312:3972:34513:5524:3688:5527:4652:61711:70180:42626:80025:3906:4413:4814:8859:4329:17108:36002:34042:8649:44877:43047:4816:43023:34512:4641:33677:3725:30621:8139:47804:3677:42162:3700:3922:4…
16741	transferase activity, transferring one-carbon groups	36 out of 686 genes, 5.2%	98 out of 5417 background genes, 1.8%	2.81e-07	0	B9J08_000193:B9J08_000754:B9J08_000942:B9J08_000999:B9J08_001174:B9J08_001430:B9J08_001451:B9J08_001623:B9J08_001803:B9J08_001879:B9J08_002078:B9J08_002153:B9J08_002316:B9J08_002508:B9J08_002531:B9J08_002775:B9J08_002808:B9J08_002943:B9J08_002973:B9J08_003098:B9J08_003303:B9J08_003377:B9J08_003485:B9J08_003696:B9J08_003890:B9J08_003905:B9J08_003980:B9J08_004323:B9J08_004654:B9J08_004715:B9J08_004…	16423:70037:4585:4070:3743:16597:4809:1990259:52666:106142:35242:5524:70042:52735:8176:8650:8469:8649:43115:16433:19702:14:49:3922:9383:8175:44020:3735:106050:8757:179:30674:8989:16300:8276:4088:16279:51015:9019:16429:3729:9020:16428:4851:52905:3676:8168:51908:16274:16435:30696:35241:3723
97159	organic cyclic compound binding	237 out of 686 genes, 34.5%	1349 out of 5417 background genes, 24.9%	3.27e-07	0	B9J08_000061:B9J08_000062:B9J08_000079:B9J08_000111:B9J08_000174:B9J08_000188:B9J08_000192:B9J08_000207:B9J08_000214:B9J08_000215:B9J08_000233:B9J08_000245:B9J08_000248:B9J08_000257:B9J08_000320:B9J08_000351:B9J08_000399:B9J08_000432:B9J08_000479:B9J08_000499:B9J08_000507:B9J08_000537:B9J08_000596:B9J08_000699:B9J08_000705:B9J08_000720:B9J08_000838:B9J08_000870:B9J08_000883:B9J08_000908:B9J08_000…	34458:48027:19899:3747:8483:5543:31418:5506:70181:34236:19002:3727:16491:4617:4674:4113:32129:3690:4070:994:3743:30515:16597:175:46970:981:61629:4809:19843:8409:287:987:1990259:978:4526:16889:2161:1181:3682:8312:3972:34513:5524:3688:5527:4652:61711:70180:42626:80025:3906:4413:4814:8859:4329:17108:36002:34042:8649:44877:43047:4816:43023:34512:4641:33677:3725:30621:8139:47804:3677:42162:3700:3922:4…
8168	methyltransferase activity	34 out of 686 genes, 5.0%	91 out of 5417 background genes, 1.7%	5.01e-07	0	B9J08_000193:B9J08_000754:B9J08_000942:B9J08_000999:B9J08_001174:B9J08_001430:B9J08_001451:B9J08_001623:B9J08_001803:B9J08_001879:B9J08_002153:B9J08_002316:B9J08_002508:B9J08_002531:B9J08_002775:B9J08_002808:B9J08_002943:B9J08_002973:B9J08_003098:B9J08_003303:B9J08_003377:B9J08_003485:B9J08_003696:B9J08_003890:B9J08_003905:B9J08_003980:B9J08_004323:B9J08_004654:B9J08_004715:B9J08_005069:B9J08_005…	16423:70037:3743:4809:1990259:52666:106142:35242:70042:52735:8176:8650:8469:8649:43115:16433:19702:14:49:9383:8175:44020:3735:106050:8757:179:30674:8989:16300:8276:16279:51015:9019:16429:3729:9020:16428:4851:52905:3676:8168:51908:16274:16435:30696:35241:3723
8757	S-adenosylmethionine-dependent methyltransferase activity	29 out of 686 genes, 4.2%	72 out of 5417 background genes, 1.3%	1.1e-06	0	B9J08_000193:B9J08_000754:B9J08_000942:B9J08_001174:B9J08_001430:B9J08_001451:B9J08_001623:B9J08_001803:B9J08_001879:B9J08_002316:B9J08_002508:B9J08_002531:B9J08_002775:B9J08_002808:B9J08_002943:B9J08_002973:B9J08_003098:B9J08_003485:B9J08_003890:B9J08_003905:B9J08_003980:B9J08_004323:B9J08_004654:B9J08_004715:B9J08_005069:B9J08_005251:B9J08_005364:B9J08_005365:B9J08_005481	16423:70037:3743:4809:1990259:52666:106142:35242:70042:52735:8176:8650:8469:8649:43115:16433:19702:49:9383:44020:106050:8757:179:30674:8989:8276:16279:51015:9019:16429:3729:9020:16428:4851:52905:3676:16274:16435:35241:3723
3724	RNA helicase activity	16 out of 686 genes, 2.3%	26 out of 5417 background genes, 0.5%	2.19e-06	0	B9J08_000188:B9J08_000996:B9J08_001363:B9J08_001796:B9J08_002124:B9J08_002209:B9J08_002301:B9J08_003094:B9J08_003688:B9J08_003748:B9J08_003795:B9J08_004051:B9J08_004170:B9J08_004322:B9J08_005116:B9J08_005373	34458:30515:3743:5524:4652:34512:33677:16887:31370:8270:4386:33592:4532:30674:166:8186:3724:3729:8143:3676:3678:34511:3723
140102	catalytic activity, acting on a rRNA	11 out of 686 genes, 1.6%	14 out of 5417 background genes, 0.3%	1.2e-05	0	B9J08_000754:B9J08_001174:B9J08_001430:B9J08_001803:B9J08_002508:B9J08_002808:B9J08_002943:B9J08_003905:B9J08_005069:B9J08_005251:B9J08_005365	70037:1990259:106142:70042:8650:8649:16433:9383:179:8989:3729:16435:3723
8649	rRNA methyltransferase activity	11 out of 686 genes, 1.6%	14 out of 5417 background genes, 0.3%	1.2e-05	0	B9J08_000754:B9J08_001174:B9J08_001430:B9J08_001803:B9J08_002508:B9J08_002808:B9J08_002943:B9J08_003905:B9J08_005069:B9J08_005251:B9J08_005365	70037:1990259:106142:70042:8650:8649:16433:9383:179:8989:3729:16435:3723
8186	ATP-dependent activity, acting on RNA	16 out of 686 genes, 2.3%	36 out of 5417 background genes, 0.7%	0.00087	0	B9J08_000188:B9J08_000996:B9J08_001363:B9J08_001796:B9J08_002124:B9J08_002209:B9J08_002301:B9J08_003094:B9J08_003688:B9J08_003748:B9J08_003795:B9J08_004051:B9J08_004170:B9J08_004322:B9J08_005116:B9J08_005373	34458:30515:3743:5524:4652:34512:33677:16887:31370:8270:4386:33592:4532:30674:166:8186:3724:3729:8143:3676:3678:34511:3723
51536	iron-sulfur cluster binding	15 out of 686 genes, 2.2%	36 out of 5417 background genes, 0.7%	0.00479	0	B9J08_000705:B9J08_000747:B9J08_001224:B9J08_001322:B9J08_001641:B9J08_001756:B9J08_001884:B9J08_001912:B9J08_002201:B9J08_002450:B9J08_002689:B9J08_002759:B9J08_003713:B9J08_004088:B9J08_004781	5506:16491:4409:5198:5524:4402:16887:3824:3861:16651:10181:4783:51536:16653:17111:20037:166:51539:9055:8177:4076:51537
51540	metal cluster binding	15 out of 686 genes, 2.2%	36 out of 5417 background genes, 0.7%	0.00479	0	B9J08_000705:B9J08_000747:B9J08_001224:B9J08_001322:B9J08_001641:B9J08_001756:B9J08_001884:B9J08_001912:B9J08_002201:B9J08_002450:B9J08_002689:B9J08_002759:B9J08_003713:B9J08_004088:B9J08_004781	5506:16491:4409:5198:5524:4402:16887:3824:3861:16651:10181:4783:51536:16653:17111:20037:166:51539:9055:8177:4076:51537
16423	tRNA (guanine) methyltransferase activity	7 out of 686 genes, 1.0%	9 out of 5417 background genes, 0.2%	0.00551	0	B9J08_001623:B9J08_001879:B9J08_002316:B9J08_003098:B9J08_003485:B9J08_003890:B9J08_004715	16423:4809:52666:8176:106050:9019:9020:52905:3676:3723
49	tRNA binding	12 out of 686 genes, 1.7%	25 out of 5417 background genes, 0.5%	0.00634	0	B9J08_000351:B9J08_000975:B9J08_002312:B9J08_002644:B9J08_003018:B9J08_003154:B9J08_003293:B9J08_003494:B9J08_003915:B9J08_004991:B9J08_005481:B9J08_005488	30515:175:4526:2161:8312:5524:80025:36002:49:16887:4826:4540:33204:33592:4532:4521:166:32266:8047:16428:8143:1990883:34511:3723:8097:171
34062	5'-3' RNA polymerase activity	14 out of 686 genes, 2.0%	33 out of 5417 background genes, 0.6%	0.00732	0	B9J08_000192:B9J08_000215:B9J08_000721:B9J08_000927:B9J08_001134:B9J08_001283:B9J08_002210:B9J08_004035:B9J08_004081:B9J08_004169:B9J08_004222:B9J08_004800:B9J08_005010:B9J08_005110	61629:3677:1990841:1054:8270:3899:1056:46983:1055:3676:3968
3899	DNA-directed 5'-3' RNA polymerase activity	14 out of 686 genes, 2.0%	33 out of 5417 background genes, 0.6%	0.00732	0	B9J08_000192:B9J08_000215:B9J08_000721:B9J08_000927:B9J08_001134:B9J08_001283:B9J08_002210:B9J08_004035:B9J08_004081:B9J08_004169:B9J08_004222:B9J08_004800:B9J08_005010:B9J08_005110	61629:3677:1990841:1054:8270:3899:1056:46983:1055:3676:3968
97747	RNA polymerase activity	14 out of 686 genes, 2.0%	33 out of 5417 background genes, 0.6%	0.00732	0	B9J08_000192:B9J08_000215:B9J08_000721:B9J08_000927:B9J08_001134:B9J08_001283:B9J08_002210:B9J08_004035:B9J08_004081:B9J08_004169:B9J08_004222:B9J08_004800:B9J08_005010:B9J08_005110	61629:3677:1990841:1054:8270:3899:1056:46983:1055:3676:3968
1054	RNA polymerase I activity	8 out of 686 genes, 1.2%	12 out of 5417 background genes, 0.2%	0.00749	0	B9J08_000192:B9J08_000215:B9J08_001134:B9J08_001283:B9J08_004035:B9J08_004169:B9J08_004222:B9J08_005010	61629:3677:1990841:1054:8270:3899:1056:46983:1055:3676:3968
62105	RNA 2'-O-methyltransferase activity	5 out of 686 genes, 0.7%	5 out of 5417 background genes, 0.1%	0.01221	0	B9J08_001430:B9J08_001623:B9J08_001879:B9J08_002153:B9J08_003905	52666:8650:106050:9020:16435
1056	RNA polymerase III activity	9 out of 686 genes, 1.3%	16 out of 5417 background genes, 0.3%	0.0151	0	B9J08_000215:B9J08_000721:B9J08_000927:B9J08_002210:B9J08_004081:B9J08_004169:B9J08_004800:B9J08_005010:B9J08_005110	3677:1054:8270:3899:1056:46983:1055:3968
16875	ligase activity, forming carbon-oxygen bonds	14 out of 686 genes, 2.0%	35 out of 5417 background genes, 0.6%	0.01624	0	B9J08_000975:B9J08_001049:B9J08_001176:B9J08_001624:B9J08_001765:B9J08_001878:B9J08_002115:B9J08_002116:B9J08_002778:B9J08_003708:B9J08_003918:B9J08_004145:B9J08_004297:B9J08_004993	287:2161:5524:4814:4816:49:4826:4829:4823:4830:4820:4824:4825:4815:4822:3676:4827:3723:4817
4812	aminoacyl-tRNA ligase activity	14 out of 686 genes, 2.0%	35 out of 5417 background genes, 0.6%	0.01624	0	B9J08_000975:B9J08_001049:B9J08_001176:B9J08_001624:B9J08_001765:B9J08_001878:B9J08_002115:B9J08_002116:B9J08_002778:B9J08_003708:B9J08_003918:B9J08_004145:B9J08_004297:B9J08_004993	287:2161:5524:4814:4816:49:4826:4829:4823:4830:4820:4824:4825:4815:4822:3676:4827:3723:4817
70180	large ribosomal subunit rRNA binding	6 out of 686 genes, 0.9%	8 out of 5417 background genes, 0.1%	0.03428	0.0006	B9J08_000934:B9J08_001118:B9J08_003031:B9J08_003382:B9J08_005132:B9J08_005141	19843:70180:43023:3735:30674:5525:166:70628
Cellular component
GOID	GO_term	Cluster frequency	Background frequency	Corrected P-value	False discovery rate	Gene(s) annotated to the term	Directly Annotated GOID List
30684	preribosome	101 out of 686 genes, 14.7%	125 out of 5417 background genes, 2.3%	1.05e-67	0	B9J08_000061:B9J08_000077:B9J08_000111:B9J08_000120:B9J08_000207:B9J08_000214:B9J08_000233:B9J08_000257:B9J08_000475:B9J08_000673:B9J08_000699:B9J08_000714:B9J08_000870:B9J08_000910:B9J08_000934:B9J08_001024:B9J08_001087:B9J08_001118:B9J08_001133:B9J08_001139:B9J08_001163:B9J08_001363:B9J08_001430:B9J08_001434:B9J08_001471:B9J08_001512:B9J08_001674:B9J08_001736:B9J08_001769:B9J08_001803:B9J08_001…	33553:5654:32040:30692:101031:30687:5880:15934:30685:46540:30691:30686:22627:34455:5737:97078:34388:70545:34456:5635:34457:5656:30684:30688:31428:32545:5730:16020:5634:31902:34399:30690
5730	nucleolus	131 out of 686 genes, 19.1%	208 out of 5417 background genes, 3.8%	1.82e-66	0	B9J08_000062:B9J08_000077:B9J08_000120:B9J08_000192:B9J08_000207:B9J08_000214:B9J08_000215:B9J08_000233:B9J08_000248:B9J08_000257:B9J08_000399:B9J08_000475:B9J08_000537:B9J08_000673:B9J08_000699:B9J08_000720:B9J08_000754:B9J08_000870:B9J08_000883:B9J08_000910:B9J08_000917:B9J08_000934:B9J08_001024:B9J08_001118:B9J08_001133:B9J08_001134:B9J08_001139:B9J08_001163:B9J08_001283:B9J08_001353:B9J08_001…	30677:5666:5655:33553:5654:32040:30692:5697:101031:30874:1990251:30687:5880:15934:70860:31429:5844:30685:46540:30691:172:30686:34455:177:178:97078:5737:5829:5840:5736:34456:70545:34388:5635:34457:5656:31499:30684:30688:32545:31428:16020:5730:5634:176:5665:1990904:34399
1990904	ribonucleoprotein complex	142 out of 686 genes, 20.7%	399 out of 5417 background genes, 7.4%	8.61e-33	0	B9J08_000061:B9J08_000077:B9J08_000090:B9J08_000107:B9J08_000111:B9J08_000120:B9J08_000188:B9J08_000207:B9J08_000214:B9J08_000233:B9J08_000257:B9J08_000351:B9J08_000475:B9J08_000673:B9J08_000699:B9J08_000714:B9J08_000870:B9J08_000910:B9J08_000934:B9J08_001024:B9J08_001087:B9J08_001118:B9J08_001133:B9J08_001139:B9J08_001163:B9J08_001278:B9J08_001363:B9J08_001385:B9J08_001420:B9J08_001430:B9J08_001…	30677:42175:17102:5763:5655:33290:5684:33553:5654:32040:30692:5697:71541:101031:71540:5759:30687:5880:15934:31429:5844:16282:30685:22625:46540:30691:243:172:30686:71004:34455:22627:5686:97078:5737:5829:30678:5681:5840:5783:974:89701:34456:70545:34388:5635:34457:5656:5852:30684:71014:30688:32545:31428:16020:5730:5634:1990904:31902:34399:10494:30690:5576
31981	nuclear lumen	150 out of 686 genes, 21.9%	490 out of 5417 background genes, 9.0%	2.26e-26	0	B9J08_000062:B9J08_000077:B9J08_000120:B9J08_000192:B9J08_000207:B9J08_000214:B9J08_000215:B9J08_000233:B9J08_000248:B9J08_000257:B9J08_000311:B9J08_000399:B9J08_000475:B9J08_000499:B9J08_000537:B9J08_000673:B9J08_000699:B9J08_000720:B9J08_000754:B9J08_000870:B9J08_000883:B9J08_000910:B9J08_000917:B9J08_000934:B9J08_001024:B9J08_001118:B9J08_001133:B9J08_001134:B9J08_001139:B9J08_001163:B9J08_001…	30677:5666:5655:118:33553:5654:32040:30692:794:5697:30896:101031:30874:1990251:70210:30687:5880:15934:70860:31429:5844:30685:46540:30691:172:35861:30686:34455:177:178:97078:5737:32221:34967:5829:5840:5736:19005:16363:34456:70545:34388:5635:97344:34457:5656:31499:30684:30688:5643:32545:31428:16020:31934:5730:5634:176:5665:1990904:10494:34399:30690:43596
30687	preribosome, large subunit precursor	39 out of 686 genes, 5.7%	48 out of 5417 background genes, 0.9%	4.34e-25	0	B9J08_000077:B9J08_000111:B9J08_000207:B9J08_000233:B9J08_000475:B9J08_000910:B9J08_000934:B9J08_001087:B9J08_001118:B9J08_001363:B9J08_001430:B9J08_001434:B9J08_001512:B9J08_001736:B9J08_001915:B9J08_001939:B9J08_002321:B9J08_002339:B9J08_002348:B9J08_002394:B9J08_002602:B9J08_002907:B9J08_003031:B9J08_003035:B9J08_003094:B9J08_003124:B9J08_003429:B9J08_003687:B9J08_003877:B9J08_003927:B9J08_004…	5654:101031:30687:15934:30691:30686:5737:70545:5635:5656:30688:5730:5634:34399:30690
32040	small-subunit processome	37 out of 686 genes, 5.4%	45 out of 5417 background genes, 0.8%	4.35e-24	0	B9J08_000214:B9J08_000257:B9J08_000673:B9J08_000699:B9J08_001024:B9J08_001133:B9J08_001471:B9J08_001674:B9J08_001769:B9J08_001803:B9J08_002081:B9J08_002120:B9J08_002135:B9J08_002209:B9J08_002211:B9J08_002312:B9J08_002604:B9J08_002741:B9J08_002746:B9J08_002966:B9J08_002981:B9J08_003021:B9J08_003620:B9J08_003640:B9J08_003821:B9J08_003906:B9J08_004080:B9J08_004130:B9J08_004502:B9J08_004566:B9J08_004…	33553:32040:30692:5880:46540:30686:34455:5737:34456:34388:34457:30688:32545:31428:5730:5634:34399
30686	90S preribosome	32 out of 686 genes, 4.7%	38 out of 5417 background genes, 0.7%	2.73e-21	0	B9J08_000061:B9J08_000257:B9J08_000699:B9J08_001024:B9J08_001139:B9J08_001163:B9J08_002000:B9J08_002081:B9J08_002135:B9J08_002154:B9J08_002339:B9J08_002615:B9J08_002966:B9J08_003031:B9J08_003082:B9J08_003135:B9J08_003600:B9J08_003620:B9J08_003640:B9J08_003872:B9J08_003906:B9J08_004311:B9J08_004826:B9J08_005008:B9J08_005069:B9J08_005106:B9J08_005126:B9J08_005141:B9J08_005251:B9J08_005338:B9J08_005…	33553:5654:32040:30692:30687:5880:15934:30691:30686:34455:5737:34456:70545:34388:34457:30688:32545:5730:5634:34399:30690
31974	membrane-enclosed lumen	167 out of 686 genes, 24.3%	736 out of 5417 background genes, 13.6%	4.21e-14	0	B9J08_000062:B9J08_000077:B9J08_000120:B9J08_000192:B9J08_000207:B9J08_000214:B9J08_000215:B9J08_000233:B9J08_000248:B9J08_000257:B9J08_000311:B9J08_000363:B9J08_000399:B9J08_000475:B9J08_000499:B9J08_000537:B9J08_000635:B9J08_000673:B9J08_000699:B9J08_000720:B9J08_000754:B9J08_000870:B9J08_000883:B9J08_000910:B9J08_000917:B9J08_000934:B9J08_001024:B9J08_001118:B9J08_001133:B9J08_001134:B9J08_001…	5666:5763:5655:118:5654:30692:42645:70210:5759:15934:70860:31429:30685:30691:30686:97078:5622:5737:32221:34967:5840:5736:19005:16363:70545:5635:31499:5743:30684:30688:32545:31934:5665:1990904:31314:43596:30677:33553:32040:794:5697:30896:101031:30874:16021:1990251:30687:5880:5844:46540:35861:172:34455:178:177:5829:30678:5758:5739:34388:34456:97344:34457:5656:5643:31428:5730:16020:5634:176:10494:34…
43233	organelle lumen	167 out of 686 genes, 24.3%	736 out of 5417 background genes, 13.6%	4.21e-14	0	B9J08_000062:B9J08_000077:B9J08_000120:B9J08_000192:B9J08_000207:B9J08_000214:B9J08_000215:B9J08_000233:B9J08_000248:B9J08_000257:B9J08_000311:B9J08_000363:B9J08_000399:B9J08_000475:B9J08_000499:B9J08_000537:B9J08_000635:B9J08_000673:B9J08_000699:B9J08_000720:B9J08_000754:B9J08_000870:B9J08_000883:B9J08_000910:B9J08_000917:B9J08_000934:B9J08_001024:B9J08_001118:B9J08_001133:B9J08_001134:B9J08_001…	5666:5763:5655:118:5654:30692:42645:70210:5759:15934:70860:31429:30685:30691:30686:97078:5622:5737:32221:34967:5840:5736:19005:16363:70545:5635:31499:5743:30684:30688:32545:31934:5665:1990904:31314:43596:30677:33553:32040:794:5697:30896:101031:30874:1990251:16021:30687:5880:5844:46540:172:35861:34455:177:178:30678:5829:5758:5739:34456:34388:97344:34457:5656:5643:31428:16020:5730:5634:176:34399:10…
70013	intracellular organelle lumen	167 out of 686 genes, 24.3%	736 out of 5417 background genes, 13.6%	4.21e-14	0	B9J08_000062:B9J08_000077:B9J08_000120:B9J08_000192:B9J08_000207:B9J08_000214:B9J08_000215:B9J08_000233:B9J08_000248:B9J08_000257:B9J08_000311:B9J08_000363:B9J08_000399:B9J08_000475:B9J08_000499:B9J08_000537:B9J08_000635:B9J08_000673:B9J08_000699:B9J08_000720:B9J08_000754:B9J08_000870:B9J08_000883:B9J08_000910:B9J08_000917:B9J08_000934:B9J08_001024:B9J08_001118:B9J08_001133:B9J08_001134:B9J08_001…	5666:5763:5655:118:5654:30692:42645:70210:5759:15934:70860:31429:30685:30691:30686:97078:5622:5737:32221:34967:5840:5736:19005:16363:70545:5635:31499:5743:30684:30688:32545:31934:5665:1990904:31314:43596:30677:33553:32040:794:5697:30896:101031:30874:1990251:16021:30687:5880:5844:46540:172:35861:34455:177:178:30678:5829:5758:5739:34456:34388:97344:34457:5656:5643:31428:16020:5730:5634:176:34399:10…
30688	preribosome, small subunit precursor	17 out of 686 genes, 2.5%	18 out of 5417 background genes, 0.3%	1.54e-12	0	B9J08_000061:B9J08_000120:B9J08_000714:B9J08_001471:B9J08_001974:B9J08_002000:B9J08_002002:B9J08_002508:B9J08_002741:B9J08_002907:B9J08_002966:B9J08_003872:B9J08_004117:B9J08_004320:B9J08_004826:B9J08_005085:B9J08_005488	30692:30685:30686:22627:97078:5737:30688:31902:33553:32040:30687:34455:5730:5634
43228	non-membrane-bounded organelle	191 out of 686 genes, 27.8%	940 out of 5417 background genes, 17.4%	2.77e-11	0	B9J08_000062:B9J08_000077:B9J08_000090:B9J08_000107:B9J08_000120:B9J08_000130:B9J08_000192:B9J08_000207:B9J08_000214:B9J08_000215:B9J08_000233:B9J08_000248:B9J08_000254:B9J08_000257:B9J08_000351:B9J08_000399:B9J08_000461:B9J08_000475:B9J08_000499:B9J08_000537:B9J08_000604:B9J08_000673:B9J08_000699:B9J08_000720:B9J08_000754:B9J08_000870:B9J08_000883:B9J08_000910:B9J08_000917:B9J08_000934:B9J08_000…	5666:5763:5655:118:5654:30692:9337:42645:785:70210:5759:15934:70860:31429:16282:30685:32153:22625:30691:30686:22627:36266:97078:5622:5737:32221:34967:5840:5736:51233:9316:19005:932:5884:70545:5635:31499:5743:30684:30688:32545:31934:5665:42729:1990904:30428:22626:18444:43596:30677:17102:33290:33553:5789:32040:32432:794:5697:1990861:30896:101031:30874:1990251:16021:30687:5880:5844:72686:70187:46540…
43232	intracellular non-membrane-bounded organelle	191 out of 686 genes, 27.8%	940 out of 5417 background genes, 17.4%	2.77e-11	0	B9J08_000062:B9J08_000077:B9J08_000090:B9J08_000107:B9J08_000120:B9J08_000130:B9J08_000192:B9J08_000207:B9J08_000214:B9J08_000215:B9J08_000233:B9J08_000248:B9J08_000254:B9J08_000257:B9J08_000351:B9J08_000399:B9J08_000461:B9J08_000475:B9J08_000499:B9J08_000537:B9J08_000604:B9J08_000673:B9J08_000699:B9J08_000720:B9J08_000754:B9J08_000870:B9J08_000883:B9J08_000910:B9J08_000917:B9J08_000934:B9J08_000…	5666:5763:5655:118:5654:30692:9337:42645:785:70210:5759:15934:70860:31429:16282:30685:32153:22625:30691:30686:22627:36266:97078:5622:5737:32221:34967:5840:5736:51233:9316:19005:932:5884:70545:5635:31499:5743:30684:30688:32545:31934:5665:42729:1990904:30428:22626:18444:43596:30677:17102:33290:33553:5789:32040:32432:794:5697:1990861:30896:101031:30874:1990251:16021:30687:5880:5844:72686:70187:46540…
5634	nucleus	235 out of 686 genes, 34.3%	1263 out of 5417 background genes, 23.3%	4.02e-10	0	B9J08_000062:B9J08_000077:B9J08_000120:B9J08_000130:B9J08_000188:B9J08_000192:B9J08_000207:B9J08_000214:B9J08_000215:B9J08_000233:B9J08_000245:B9J08_000248:B9J08_000257:B9J08_000263:B9J08_000311:B9J08_000399:B9J08_000444:B9J08_000475:B9J08_000499:B9J08_000537:B9J08_000592:B9J08_000673:B9J08_000699:B9J08_000705:B9J08_000708:B9J08_000714:B9J08_000720:B9J08_000721:B9J08_000740:B9J08_000747:B9J08_000…	5666:5628:5655:5684:118:5654:30692:324:51286:5759:70210:15934:70860:31429:30685:32153:30691:243:30686:22627:71004:97078:5622:5737:32221:5640:34967:5681:5840:5736:51233:89701:19005:932:16363:70545:5635:214:31499:30684:71014:30688:5933:32545:31934:5665:42729:1990904:30428:31902:43596:33588:16602:30677:33553:139:32040:794:31515:5697:30896:101031:5934:30874:1990251:30687:5880:5844:72686:70187:46540:1…
34455	t-UTP complex	7 out of 686 genes, 1.0%	7 out of 5417 background genes, 0.1%	0.0001	0	B9J08_000214:B9J08_002312:B9J08_002966:B9J08_003021:B9J08_004130:B9J08_005031:B9J08_005338	30686:30688:33553:32040:34455:5730
34388	Pwp2p-containing subcomplex of 90S preribosome	6 out of 686 genes, 0.9%	6 out of 5417 background genes, 0.1%	0.00084	0.0025	B9J08_000257:B9J08_001024:B9J08_002135:B9J08_003620:B9J08_003640:B9J08_005426	30686:5737:32040:34388:5730
5736	RNA polymerase I complex	8 out of 686 genes, 1.2%	12 out of 5417 background genes, 0.2%	0.00412	0.0024	B9J08_000192:B9J08_000215:B9J08_001134:B9J08_001283:B9J08_004035:B9J08_004169:B9J08_004222:B9J08_005010	5666:5736:5665:5730:5634
31428	box C/D RNP complex	5 out of 686 genes, 0.7%	5 out of 5417 background genes, 0.1%	0.00672	0.0022	B9J08_001674:B9J08_001803:B9J08_002746:B9J08_004080:B9J08_005510	32040:46540:31428:5730
178	exosome (RNase complex)	8 out of 686 genes, 1.2%	13 out of 5417 background genes, 0.2%	0.00952	0.0021	B9J08_000311:B9J08_000883:B9J08_001396:B9J08_002828:B9J08_003406:B9J08_003915:B9J08_004716:B9J08_005521	5654:1990251:177:178:5730:5634:176:45025
5666	RNA polymerase III complex	9 out of 686 genes, 1.3%	17 out of 5417 background genes, 0.3%	0.01568	0.002	B9J08_000215:B9J08_000721:B9J08_000927:B9J08_002210:B9J08_004081:B9J08_004169:B9J08_004800:B9J08_005010:B9J08_005110	5666:5736:5665:5739
1905354	exoribonuclease complex	8 out of 686 genes, 1.2%	14 out of 5417 background genes, 0.3%	0.01977	0.0019	B9J08_000311:B9J08_000883:B9J08_001396:B9J08_002828:B9J08_003406:B9J08_003915:B9J08_004716:B9J08_005521	5654:1990251:177:178:5730:5634:176:45025
176	nuclear exosome (RNase complex)	7 out of 686 genes, 1.0%	11 out of 5417 background genes, 0.2%	0.02205	0.0018	B9J08_000311:B9J08_000883:B9J08_001396:B9J08_002828:B9J08_003406:B9J08_003915:B9J08_004716	5654:1990251:177:178:5730:5634:176
177	cytoplasmic exosome (RNase complex)	7 out of 686 genes, 1.0%	11 out of 5417 background genes, 0.2%	0.02205	0.0017	B9J08_000311:B9J08_001396:B9J08_002828:B9J08_003406:B9J08_003915:B9J08_004716:B9J08_005521	5654:1990251:177:178:5730:5634:176:45025
5732	sno(s)RNA-containing ribonucleoprotein complex	10 out of 686 genes, 1.5%	22 out of 5417 background genes, 0.4%	0.03208	0.0017	B9J08_001573:B9J08_001674:B9J08_001803:B9J08_002746:B9J08_003494:B9J08_003963:B9J08_004080:B9J08_004689:B9J08_004979:B9J08_005510	5655:31429:30677:32040:5697:46540:172:5829:31428:5730:5634
43527	tRNA methyltransferase complex	5 out of 686 genes, 0.7%	6 out of 5417 background genes, 0.1%	0.03609	0.0016	B9J08_002316:B9J08_003098:B9J08_004323:B9J08_004654:B9J08_005364	5737:106143:43528:31515:5634
Downregulated gene set
Biological process
GOID	GO_term	Cluster frequency	Background frequency	Corrected P-value	False discovery rate	Gene(s) annotated to the term	Directly Annotated GOID List
44282	small molecule catabolic process	30 out of 662 genes, 4.5%	86 out of 5417 background genes, 1.6%	4.83e-05	0	B9J08_000010:B9J08_000147:B9J08_000559:B9J08_000812:B9J08_000871:B9J08_001073:B9J08_001383:B9J08_001484:B9J08_001591:B9J08_001713:B9J08_001740:B9J08_001741:B9J08_001875:B9J08_001956:B9J08_002457:B9J08_002477:B9J08_002783:B9J08_002847:B9J08_002919:B9J08_003231:B9J08_003452:B9J08_003466:B9J08_003568:B9J08_003614:B9J08_003628:B9J08_003767:B9J08_004032:B9J08_004659:B9J08_004905:B9J08_004930	6096:9313:8655:61610:5975:19619:9437:6635:42760:61621:6099:51156:1561:6217:6567:9972:6116:5978:43419:46521:6216:6559:9062:45733:6546:8152:6807:6552:15976:949:19255:6011:30437:19568:46294:6536:6538:19309:43605:71470:6523:45069:6544:9450:19631:19388:42758:46677:42843:6524:6735:30003:34599:6097:122:5992:6068:951:950:43418:6730:6874:6508:6108:6569:43458:947
9056	catabolic process	114 out of 662 genes, 17.2%	582 out of 5417 background genes, 10.7%	6.23e-05	0	B9J08_000010:B9J08_000011:B9J08_000023:B9J08_000147:B9J08_000177:B9J08_000216:B9J08_000250:B9J08_000274:B9J08_000314:B9J08_000365:B9J08_000381:B9J08_000480:B9J08_000559:B9J08_000576:B9J08_000616:B9J08_000643:B9J08_000658:B9J08_000681:B9J08_000779:B9J08_000808:B9J08_000812:B9J08_000868:B9J08_000871:B9J08_000881:B9J08_001073:B9J08_001228:B9J08_001253:B9J08_001255:B9J08_001383:B9J08_001484:B9J08_001…	16237:32:43162:9313:32889:6890:45324:43171:45944:71562:6497:71071:6002:6217:48315:55085:6501:6567:6333:9972:6116:16239:44090:6642:75306:11:71712:7039:45461:30474:15031:742:7114:1900101:43455:6546:16320:1900760:46034:30968:6807:34497:70936:19255:7188:6893:31398:80129:34638:71211:6662:46827:10995:43605:19309:6511:71470:6561:35977:34629:6906:51306:6914:42843:30466:6735:45721:34599:10619:46938:72665:…
32787	monocarboxylic acid metabolic process	37 out of 662 genes, 5.6%	123 out of 5417 background genes, 2.3%	0.00011	0	B9J08_000010:B9J08_000147:B9J08_000274:B9J08_000397:B9J08_000491:B9J08_000808:B9J08_001484:B9J08_001740:B9J08_001741:B9J08_001875:B9J08_001956:B9J08_002098:B9J08_002488:B9J08_002763:B9J08_002783:B9J08_002847:B9J08_002919:B9J08_003088:B9J08_003197:B9J08_003231:B9J08_003452:B9J08_003466:B9J08_003628:B9J08_003998:B9J08_004032:B9J08_004309:B9J08_004375:B9J08_004439:B9J08_004507:B9J08_004542:B9J08_004…	32889:6002:43605:6735:1905329:6508:16559:9060:35336:6631:15937:9062:19413:6085:30437:30148:1900198:6097:19395:16485:1403:6096:19619:9437:42760:30497:1561:9268:46521:6089:7035:70072:71467:8152:15976:51453:1676:9450:16562:19631:42758:46208:44539:16573:19427:209:6625:5975:1900376:6635:61621:6099:30435:1990181:7034:16558:6094:45733:19654:43335:16560:6536:30388:42318:6108:9059:6633:15940
44396	actin cortical patch organization	13 out of 662 genes, 2.0%	21 out of 5417 background genes, 0.4%	0.00013	0	B9J08_000067:B9J08_000145:B9J08_000561:B9J08_000587:B9J08_000803:B9J08_001137:B9J08_001572:B9J08_001823:B9J08_002203:B9J08_004241:B9J08_004286:B9J08_004653:B9J08_004879	32467:2000601:51014:30042:30838:30447:72697:30968:51666:7121:226:71470:34314:90338:71963:110055:34316:30837:2000812:1:32880:1904530:30041:1902404:755:281:51654:1904670:7015:45010:30036:51016:30476:32185:1903475:147:30836:32258:2000813:32233:7120:46907:6898:44396:42989:43086:6897:90339
16192	vesicle-mediated transport	68 out of 662 genes, 10.3%	298 out of 5417 background genes, 5.5%	0.00014	0	B9J08_000039:B9J08_000071:B9J08_000145:B9J08_000190:B9J08_000314:B9J08_000480:B9J08_000529:B9J08_000561:B9J08_000616:B9J08_000643:B9J08_000666:B9J08_000840:B9J08_000868:B9J08_001340:B9J08_001394:B9J08_001513:B9J08_001572:B9J08_001585:B9J08_001634:B9J08_001694:B9J08_001823:B9J08_001900:B9J08_001902:B9J08_002165:B9J08_002313:B9J08_002398:B9J08_002421:B9J08_002459:B9J08_002470:B9J08_002589:B9J08_002…	32467:2000601:16237:32581:32889:6890:45324:30838:44090:71712:30950:15031:71277:72697:16320:34497:30968:51666:43254:7121:226:7029:6893:71211:6511:71470:34629:6906:280:6914:51306:7266:34517:15918:30242:34314:51601:747:51292:1905153:61025:97320:48211:71963:90155:34316:2001216:30433:34498:43547:30970:6891:6888:61709:423:43087:42149:1990809:6039:32012:48280:422:6970:90114:10636:45:30437:34067:7033:321…
16052	carbohydrate catabolic process	17 out of 662 genes, 2.6%	36 out of 5417 background genes, 0.7%	0.00031	0	B9J08_000274:B9J08_000365:B9J08_000808:B9J08_000812:B9J08_001255:B9J08_001383:B9J08_001875:B9J08_002477:B9J08_002635:TPK2:B9J08_003568:B9J08_004309:B9J08_004375:B9J08_004534:CYR1:B9J08_004928:B9J08_005581	9313:32889:6002:48315:43455:1900760:19255:7188:46827:19309:71470:42843:45721:34599:10619:7189:2000766:61610:5987:433:5978:10607:6011:30437:7186:10737:122:5992:1403:9190:6096:43936:10255:6468:7035:70072:15976:51453:9847:46352:19933:75308:5993:30003:10515:5980:45014:61621:51156:71852:6094:31505:19568:7265:19388:30388:7124:7165:6874:9757
19395	fatty acid oxidation	9 out of 662 genes, 1.4%	11 out of 5417 background genes, 0.2%	0.00035	0	B9J08_000147:B9J08_000397:B9J08_001484:B9J08_001740:B9J08_001741:B9J08_002847:B9J08_003466:B9J08_003628:B9J08_004905	6735:16559:6631:19395:42760:1561:46521:8152:42758:5975:6635:6099:6108
34440	lipid oxidation	9 out of 662 genes, 1.4%	11 out of 5417 background genes, 0.2%	0.00035	0	B9J08_000147:B9J08_000397:B9J08_001484:B9J08_001740:B9J08_001741:B9J08_002847:B9J08_003466:B9J08_003628:B9J08_004905	6735:16559:6631:19395:42760:1561:46521:8152:42758:5975:6635:6099:6108
9062	fatty acid catabolic process	11 out of 662 genes, 1.7%	17 out of 5417 background genes, 0.3%	0.00073	0	B9J08_000010:B9J08_000147:B9J08_001484:B9J08_001740:B9J08_001741:B9J08_001956:B9J08_002847:B9J08_002919:B9J08_003466:B9J08_003628:B9J08_004905	6735:9062:30437:6097:9437:42760:1561:46521:8152:15976:42758:5975:6635:6099:45733:6108
46395	carboxylic acid catabolic process	22 out of 662 genes, 3.3%	63 out of 5417 background genes, 1.2%	0.00326	0	B9J08_000010:B9J08_000147:B9J08_000871:B9J08_001073:B9J08_001484:B9J08_001591:B9J08_001713:B9J08_001740:B9J08_001741:B9J08_001956:B9J08_002783:B9J08_002847:B9J08_002919:B9J08_003231:B9J08_003452:B9J08_003466:B9J08_003614:B9J08_003628:B9J08_004032:B9J08_004659:B9J08_004905:B9J08_004930	6567:6116:6546:43605:6735:34599:950:6730:6508:9062:30437:6538:6523:46677:6097:122:6068:43418:43458:19619:9437:42760:1561:46521:6559:8152:15976:9450:6544:19631:42758:6569:947:5975:6635:6099:45733:6552:949:6536:45069:6524:951:6108
16236	macroautophagy	25 out of 662 genes, 3.8%	78 out of 5417 background genes, 1.4%	0.0041	0	B9J08_000011:B9J08_000314:B9J08_000381:B9J08_000480:B9J08_000643:B9J08_000779:B9J08_001585:B9J08_001701:B9J08_002165:B9J08_002400:B9J08_002421:B9J08_003165:B9J08_003310:B9J08_003473:B9J08_003765:B9J08_003793:B9J08_003897:B9J08_004043:B9J08_004124:B9J08_004201:B9J08_004554:B9J08_004608:B9J08_004648:B9J08_005081:B9J08_005131	32889:6890:45324:45944:71562:6497:55085:6501:16239:44090:11:71712:7039:15031:16320:46034:34497:71211:6511:6561:34629:6906:51306:6914:46938:34517:30242:747:1905153:61025:48211:30433:34498:43547:30970:6891:6888:61709:423:43087:6303:32012:48280:422:10636:45:34067:30437:7033:140255:32120:71629:16050:1990171:70651:72671:43624:122:6895:1900182:30036:10992:2000786:1990116:6468:7035:6274:44395:35103:7125…
16054	organic acid catabolic process	22 out of 662 genes, 3.3%	64 out of 5417 background genes, 1.2%	0.00441	0	B9J08_000010:B9J08_000147:B9J08_000871:B9J08_001073:B9J08_001484:B9J08_001591:B9J08_001713:B9J08_001740:B9J08_001741:B9J08_001956:B9J08_002783:B9J08_002847:B9J08_002919:B9J08_003231:B9J08_003452:B9J08_003466:B9J08_003614:B9J08_003628:B9J08_004032:B9J08_004659:B9J08_004905:B9J08_004930	6567:6116:6546:43605:6735:34599:950:6730:6508:9062:30437:6538:6523:46677:6097:122:6068:43418:43458:19619:9437:42760:1561:46521:6559:8152:15976:9450:6544:19631:42758:6569:947:5975:6635:6099:45733:6552:949:6536:45069:6524:951:6108
44248	cellular catabolic process	101 out of 662 genes, 15.3%	541 out of 5417 background genes, 10.0%	0.00452	0	B9J08_000010:B9J08_000011:B9J08_000023:B9J08_000147:B9J08_000177:B9J08_000216:B9J08_000250:B9J08_000314:B9J08_000365:B9J08_000381:B9J08_000480:B9J08_000559:B9J08_000576:B9J08_000616:B9J08_000643:B9J08_000658:B9J08_000681:B9J08_000779:B9J08_000871:B9J08_000881:B9J08_001073:B9J08_001228:B9J08_001253:B9J08_001255:B9J08_001484:B9J08_001585:B9J08_001591:B9J08_001701:B9J08_001713:B9J08_001740:B9J08_001…	16237:32:43162:32889:6890:45324:43171:45944:71562:6497:71071:6217:48315:55085:6501:6567:6333:9972:6116:16239:44090:6642:75306:11:71712:7039:45461:30474:15031:742:7114:1900101:43455:6546:16320:1900760:46034:30968:6807:34497:70936:7188:31398:80129:34638:71211:6662:46827:10995:43605:6511:6561:35977:34629:6906:51306:6914:30466:6735:45721:34599:10619:46938:72665:34517:15918:6616:36508:30242:754:747:95…
1901575	organic substance catabolic process	89 out of 662 genes, 13.4%	468 out of 5417 background genes, 8.6%	0.00876	0	B9J08_000010:B9J08_000023:B9J08_000147:B9J08_000177:B9J08_000216:B9J08_000274:B9J08_000365:B9J08_000381:B9J08_000480:B9J08_000559:B9J08_000576:B9J08_000616:B9J08_000658:B9J08_000681:B9J08_000808:B9J08_000812:B9J08_000868:B9J08_000871:B9J08_001073:B9J08_001228:B9J08_001253:B9J08_001255:B9J08_001383:B9J08_001484:B9J08_001591:B9J08_001713:B9J08_001740:B9J08_001741:B9J08_001875:B9J08_001900:B9J08_001…	16237:32:43162:9313:32889:45324:43171:71071:6002:6217:48315:6567:6333:9972:6116:6642:75306:71712:7039:45461:30474:742:7114:1900101:43455:6546:16320:1900760:30968:6807:70936:19255:7188:6893:31398:80129:34638:6662:46827:10995:43605:19309:6511:71470:35977:6914:51306:42843:30466:6735:45721:34599:10619:72665:34517:6616:36508:754:747:950:6730:6508:7189:2000766:61610:5987:433:30433:6286:30970:35753:5978…
6631	fatty acid metabolic process	20 out of 662 genes, 3.0%	58 out of 5417 background genes, 1.1%	0.01175	0	B9J08_000010:B9J08_000147:B9J08_000397:B9J08_001484:B9J08_001740:B9J08_001741:B9J08_001956:B9J08_002488:B9J08_002763:B9J08_002847:B9J08_002919:B9J08_003466:B9J08_003628:B9J08_004439:B9J08_004542:B9J08_004905:B9J08_004931:B9J08_005027:B9J08_005464:B9J08_005527	6735:1905329:16559:9060:35336:6631:9062:30437:30148:6097:19395:9437:42760:30497:1561:46521:8152:15976:1676:16562:42758:44539:209:6625:5975:6635:6099:7034:16558:45733:43335:16560:6108:9059:6633
61919	process utilizing autophagic mechanism	33 out of 662 genes, 5.0%	125 out of 5417 background genes, 2.3%	0.01377	0	B9J08_000011:B9J08_000250:B9J08_000314:B9J08_000381:B9J08_000480:B9J08_000643:B9J08_000779:B9J08_000881:B9J08_001585:B9J08_001701:B9J08_002165:B9J08_002400:B9J08_002421:B9J08_002470:B9J08_002637:B9J08_003165:B9J08_003310:B9J08_003473:B9J08_003765:B9J08_003793:B9J08_003897:B9J08_004043:B9J08_004124:B9J08_004201:B9J08_004240:B9J08_004554:B9J08_004555:B9J08_004608:B9J08_004648:B9J08_004653:B9J08_004…	16237:32889:6890:45324:45944:71562:6497:55085:6501:16239:44090:11:71712:7039:15031:16320:46034:34497:71211:6511:71470:6561:34629:6906:51306:6914:46938:34517:15918:30242:34314:747:6508:31930:1905153:61025:48211:30433:34498:43547:30970:6891:6888:61709:423:43087:6303:32012:48280:71400:422:10636:60237:45:34067:30437:7033:140255:32120:1:71629:35621:16050:1990171:70651:72671:43624:122:6895:51654:190018…
6635	fatty acid beta-oxidation	7 out of 662 genes, 1.1%	9 out of 5417 background genes, 0.2%	0.01611	0	B9J08_001484:B9J08_001740:B9J08_001741:B9J08_002847:B9J08_003466:B9J08_003628:B9J08_004905	6735:42760:8152:42758:5975:6635:6099:6108
5975	carbohydrate metabolic process	36 out of 662 genes, 5.4%	143 out of 5417 background genes, 2.6%	0.01747	0	B9J08_000274:B9J08_000365:B9J08_000381:B9J08_000694:B9J08_000808:B9J08_000812:B9J08_000889:B9J08_001227:B9J08_001255:B9J08_001324:B9J08_001368:B9J08_001383:B9J08_001695:B9J08_001875:B9J08_002477:B9J08_002512:B9J08_002635:B9J08_002670:B9J08_002707:B9J08_002762:TPK2:B9J08_002819:B9J08_002919:B9J08_003203:B9J08_003466:B9J08_003568:B9J08_004309:B9J08_004375:B9J08_004467:B9J08_004534:CYR1:B9J08_004928…	9313:6006:32889:6002:48315:70994:742:43455:1900760:19255:7188:46827:6071:19309:71470:42843:6735:6020:45721:34599:10619:6616:6098:97237:7189:2000766:61610:5987:433:30433:5978:70880:9062:70972:10607:6915:6011:45:30437:7186:32120:10737:6097:122:5992:1403:1900118:9190:16125:6021:6096:43936:10255:44262:6468:7035:70072:34605:15976:51453:9847:15886:43161:70413:46352:19933:5977:9311:31204:75308:5993:3000…
110053	regulation of actin filament organization	14 out of 662 genes, 2.1%	33 out of 5417 background genes, 0.6%	0.01797	0	B9J08_000067:B9J08_000145:B9J08_000561:B9J08_000587:B9J08_000803:B9J08_001274:B9J08_001565:B9J08_002203:B9J08_003151:B9J08_004023:B9J08_004190:B9J08_004241:B9J08_004286:B9J08_005367	2000601:51014:30042:30838:30447:51666:7121:71470:34314:60627:90338:71963:110055:34316:30833:902:30837:31138:2000812:34642:1904530:30041:1902404:755:281:1904670:90337:7015:45010:30036:51016:1903475:147:30836:32465:2000813:32233:7120:46907:90141:44396:42989:8360:7265:6897:1100:90339
72329	monocarboxylic acid catabolic process	14 out of 662 genes, 2.1%	33 out of 5417 background genes, 0.6%	0.01797	0	B9J08_000010:B9J08_000147:B9J08_001484:B9J08_001740:B9J08_001741:B9J08_001956:B9J08_002783:B9J08_002847:B9J08_002919:B9J08_003231:B9J08_003466:B9J08_003628:B9J08_004032:B9J08_004905	6735:9062:30437:6097:19619:9437:42760:1561:46521:8152:15976:19631:42758:5975:6635:6099:45733:6108
34976	response to endoplasmic reticulum stress	20 out of 662 genes, 3.0%	60 out of 5417 background genes, 1.1%	0.02101	0	B9J08_000381:B9J08_000480:B9J08_000681:B9J08_001084:B9J08_001228:B9J08_001253:B9J08_001572:B9J08_001826:B9J08_002039:B9J08_002278:B9J08_002315:B9J08_002712:B9J08_002819:B9J08_003228:B9J08_003578:B9J08_003989:B9J08_004206:B9J08_004508:B9J08_004794:B9J08_005283	32467:32:32581:45944:6333:71712:30474:742:1900101:16320:30968:70936:10674:7029:31398:6662:6511:35977:51306:30466:72665:34517:6616:36508:51292:30433:30970:19722:70880:1990809:70972:6915:10636:45:34067:30437:6457:71629:1904152:32880:6493:1990171:70651:72671:43624:51865:1403:10620:1900182:1990116:45454:1904382:6274:35103:34356:71788:43161:5977:35269:16567:31204:51228:6986:48309:70787:16236:32527:699…
44242	cellular lipid catabolic process	14 out of 662 genes, 2.1%	34 out of 5417 background genes, 0.6%	0.02717	0	B9J08_000010:B9J08_000147:B9J08_000576:B9J08_001484:B9J08_001740:B9J08_001741:B9J08_001956:B9J08_002847:B9J08_002919:B9J08_003466:B9J08_003621:B9J08_003628:B9J08_004011:B9J08_004905	71071:6642:7114:34638:6735:9062:30437:6097:9437:42760:1561:46521:8152:15976:42758:6644:5975:6635:6099:9395:45733:19433:6108
Molecular function
GOID	GO_term	Cluster frequency	Background frequency	Corrected P-value	False discovery rate	Gene(s) annotated to the term	Directly Annotated GOID List
8289	lipid binding	36 out of 662 genes, 5.4%	111 out of 5417 background genes, 2.0%	5.04e-06	0	B9J08_000071:B9J08_000178:B9J08_000314:B9J08_000529:B9J08_000587:B9J08_000616:B9J08_000643:B9J08_000779:B9J08_000842:B9J08_001340:B9J08_001514:B9J08_001585:B9J08_001612:B9J08_001734:B9J08_001940:B9J08_002105:B9J08_002165:B9J08_002181:B9J08_002313:B9J08_002459:B9J08_002461:B9J08_002707:B9J08_002877:B9J08_002882:B9J08_003165:B9J08_003359:B9J08_003380:B9J08_003613:B9J08_003848:B9J08_003897:B9J08_004…	80025:5543:43130:5484:35091:8270:5200:166:10314:32934:32266:16906:8092:60090:70273:5545:1786:285:16887:70064:140318:46872:8429:8289:8158:149:3785:30414:5525:5085:31681:31386:5524:5546:3924:61630:15631:70300:120015:3712:5078
5543	phospholipid binding	26 out of 662 genes, 3.9%	92 out of 5417 background genes, 1.7%	0.00903	0	B9J08_000314:B9J08_000529:B9J08_000587:B9J08_000616:B9J08_000643:B9J08_000779:B9J08_000842:B9J08_001585:B9J08_001734:B9J08_002165:B9J08_002181:B9J08_002313:B9J08_002707:B9J08_002877:B9J08_002882:B9J08_003165:B9J08_003359:B9J08_003380:B9J08_003613:B9J08_003848:B9J08_003897:B9J08_004178:B9J08_004718:B9J08_004834:B9J08_004869:B9J08_005081	80025:5543:43130:5484:35091:8270:5200:166:10314:32266:16906:60090:70273:5545:1786:285:16887:70064:140318:46872:8429:8289:149:3785:30414:5525:31681:5085:31386:5524:5546:3924:15631:61630:70300:120015:3712:5078
4576	oligosaccharyl transferase activity	5 out of 662 genes, 0.8%	5 out of 5417 background genes, 0.1%	0.01022	0	B9J08_000148:B9J08_002411:B9J08_003445:B9J08_004328:B9J08_005304	4579:16757:4576
4579	dolichyl-diphosphooligosaccharide-protein glycotransferase activity	5 out of 662 genes, 0.8%	5 out of 5417 background genes, 0.1%	0.01022	0	B9J08_000148:B9J08_002411:B9J08_003445:B9J08_004328:B9J08_005304	4579:16757:4576
8233	peptidase activity	32 out of 662 genes, 4.8%	134 out of 5417 background genes, 2.5%	0.0429	0	B9J08_000023:B9J08_000216:B9J08_000251:B9J08_000398:B9J08_000658:B9J08_000871:B9J08_001253:B9J08_001382:B9J08_001506:B9J08_001510:B9J08_001532:B9J08_001546:B9J08_001955:B9J08_002268:B9J08_002575:B9J08_002603:B9J08_002618:B9J08_002637:B9J08_002962:B9J08_002992:B9J08_003435:B9J08_003571:B9J08_003662:B9J08_003707:B9J08_003793:B9J08_003800:B9J08_004357:B9J08_004466:B9J08_004503:B9J08_004648:B9J08_004…	4175:36374:44877:8270:166:61578:4176:3697:3729:8233:3690:17111:8242:4177:70573:16887:4252:8234:4197:4180:4222:4298:978:42802:101005:4198:8239:4866:4185:5524:4190:8237:4843:70006
Cellular component
GOID	GO_term	Cluster frequency	Background frequency	Corrected P-value	False discovery rate	Gene(s) annotated to the term	Directly Annotated GOID List
42579	microbody	28 out of 662 genes, 4.2%	65 out of 5417 background genes, 1.2%	1.04e-07	0	B9J08_000010:B9J08_000032:B9J08_000397:B9J08_000460:B9J08_000899:B9J08_001484:B9J08_001634:B9J08_001724:B9J08_001727:B9J08_001740:B9J08_001741:B9J08_001956:B9J08_001963:B9J08_002488:B9J08_002821:B9J08_002847:B9J08_002919:B9J08_003378:B9J08_003466:B9J08_003628:B9J08_003633:B9J08_003765:B9J08_003800:B9J08_004439:B9J08_004722:B9J08_004905:B9J08_004931:B9J08_005464	5768:5829:71561:5758:5783:5739:5777:407:5782:5779:329:16021:1990429:16020:5634:34271:5778:34272:31201:5576:1990415:5741:34657
5777	peroxisome	28 out of 662 genes, 4.2%	65 out of 5417 background genes, 1.2%	1.04e-07	0	B9J08_000010:B9J08_000032:B9J08_000397:B9J08_000460:B9J08_000899:B9J08_001484:B9J08_001634:B9J08_001724:B9J08_001727:B9J08_001740:B9J08_001741:B9J08_001956:B9J08_001963:B9J08_002488:B9J08_002821:B9J08_002847:B9J08_002919:B9J08_003378:B9J08_003466:B9J08_003628:B9J08_003633:B9J08_003765:B9J08_003800:B9J08_004439:B9J08_004722:B9J08_004905:B9J08_004931:B9J08_005464	5768:5829:71561:5758:5783:5739:5777:407:5782:5779:329:16021:1990429:16020:5634:34271:5778:34272:31201:1990415:5576:5741:34657
12505	endomembrane system	111 out of 662 genes, 16.8%	589 out of 5417 background genes, 10.9%	0.00016	0	B9J08_000023:B9J08_000145:B9J08_000148:B9J08_000314:B9J08_000383:B9J08_000397:B9J08_000463:B9J08_000480:B9J08_000529:B9J08_000576:B9J08_000616:B9J08_000643:B9J08_000648:B9J08_000666:B9J08_000681:B9J08_000693:B9J08_000737:B9J08_000779:B9J08_000840:B9J08_000868:B9J08_000876:B9J08_000889:B9J08_000920:B9J08_001084:B9J08_001142:B9J08_001216:B9J08_001228:B9J08_001236:B9J08_001253:B9J08_001254:B9J08_001…	8250:97584:97583:5628:70772:5654:31965:5721:30122:407:324:51286:1990816:329:5816:5886:43564:30894:1990964:1990023:1990429:19898:30906:5887:32153:97582:34272:72546:35658:32045:815:33565:30126:36266:5737:30131:34066:30897:5777:30173:97586:5635:837:30132:935:71782:10008:70971:12507:30130:31227:34271:5798:5778:137:5802:31201:30127:45121:70762:31901:30176:42175:99020:139:99021:839:5789:5769:30904:5774…
322	storage vacuole	41 out of 662 genes, 6.2%	159 out of 5417 background genes, 2.9%	0.00044	0	B9J08_000023:B9J08_000123:B9J08_000216:B9J08_000251:B9J08_000258:B9J08_000274:B9J08_000365:B9J08_000779:B9J08_001005:B9J08_001084:B9J08_001254:B9J08_001383:B9J08_001506:B9J08_001544:B9J08_001585:B9J08_001701:B9J08_001811:B9J08_001893:B9J08_002105:B9J08_002165:B9J08_002181:B9J08_002313:B9J08_002461:B9J08_002637:TPK2:B9J08_002882:B9J08_002965:B9J08_003165:B9J08_003380:B9J08_003707:B9J08_003765:B9J0…	5628:70772:407:324:1990816:329:5886:71563:19898:34272:5952:33565:5737:5622:5777:30897:932:10008:221:34271:15:5802:31201:45121:30176:120095:306:34270:5789:5769:5774:16021:5771:5770:5776:5768:5829:71561:5758:328:48471:5783:5739:5794:5938:61957:32126:30287:33263:16020:5634:10494:5576:61908
323	lytic vacuole	41 out of 662 genes, 6.2%	159 out of 5417 background genes, 2.9%	0.00044	0	B9J08_000023:B9J08_000123:B9J08_000216:B9J08_000251:B9J08_000258:B9J08_000274:B9J08_000365:B9J08_000779:B9J08_001005:B9J08_001084:B9J08_001254:B9J08_001383:B9J08_001506:B9J08_001544:B9J08_001585:B9J08_001701:B9J08_001811:B9J08_001893:B9J08_002105:B9J08_002165:B9J08_002181:B9J08_002313:B9J08_002461:B9J08_002637:TPK2:B9J08_002882:B9J08_002965:B9J08_003165:B9J08_003380:B9J08_003707:B9J08_003765:B9J0…	5628:70772:407:324:1990816:329:5886:71563:19898:34272:5952:33565:5737:5622:5777:30897:932:10008:221:34271:15:5802:31201:45121:30176:120095:306:34270:5789:5769:5774:16021:5771:5770:5776:5768:5829:71561:5758:328:48471:5783:5739:5794:5938:61957:32126:30287:33263:16020:5634:10494:5576:61908
324	fungal-type vacuole	41 out of 662 genes, 6.2%	159 out of 5417 background genes, 2.9%	0.00044	0	B9J08_000023:B9J08_000123:B9J08_000216:B9J08_000251:B9J08_000258:B9J08_000274:B9J08_000365:B9J08_000779:B9J08_001005:B9J08_001084:B9J08_001254:B9J08_001383:B9J08_001506:B9J08_001544:B9J08_001585:B9J08_001701:B9J08_001811:B9J08_001893:B9J08_002105:B9J08_002165:B9J08_002181:B9J08_002313:B9J08_002461:B9J08_002637:TPK2:B9J08_002882:B9J08_002965:B9J08_003165:B9J08_003380:B9J08_003707:B9J08_003765:B9J0…	5628:70772:407:324:1990816:329:5886:71563:19898:34272:5952:33565:5737:5622:5777:30897:932:10008:221:34271:15:5802:31201:45121:30176:120095:306:34270:5789:5769:5774:16021:5771:5770:5776:5768:5829:71561:5758:328:48471:5783:5739:5794:5938:61957:32126:30287:33263:16020:5634:10494:5576:61908
5773	vacuole	42 out of 662 genes, 6.3%	171 out of 5417 background genes, 3.2%	0.00128	0	B9J08_000023:B9J08_000123:B9J08_000216:B9J08_000251:B9J08_000258:B9J08_000274:B9J08_000365:B9J08_000779:B9J08_001005:B9J08_001084:B9J08_001150:B9J08_001254:B9J08_001383:B9J08_001506:B9J08_001544:B9J08_001585:B9J08_001701:B9J08_001811:B9J08_001893:B9J08_002105:B9J08_002165:B9J08_002181:B9J08_002313:B9J08_002461:B9J08_002637:TPK2:B9J08_002882:B9J08_002965:B9J08_003165:B9J08_003380:B9J08_003707:B9J0…	5628:70772:407:324:1990816:329:5886:71563:19898:34272:5952:33565:5737:5622:5777:30897:932:10008:221:34271:15:5802:31201:45121:30176:120095:306:34270:5789:5769:5774:16021:5771:5770:5776:5768:5829:71561:5758:328:48471:5783:5739:5794:5938:61957:32126:30287:33263:16020:5634:10494:5576:61908
5768	endosome	32 out of 662 genes, 4.8%	117 out of 5417 background genes, 2.2%	0.00166	0	B9J08_000023:B9J08_000314:B9J08_000463:B9J08_000529:B9J08_000779:B9J08_001847:B9J08_001900:B9J08_001940:B9J08_002181:B9J08_002313:B9J08_002421:B9J08_002589:B9J08_002865:B9J08_002909:B9J08_003165:B9J08_003197:B9J08_003307:B9J08_003380:B9J08_003473:B9J08_003613:B9J08_003765:B9J08_003848:B9J08_003897:B9J08_004123:B9J08_004151:B9J08_004191:B9J08_004201:B9J08_004240:B9J08_004295:B9J08_004489:B9J08_004…	5628:70772:407:324:329:5886:19898:30906:34272:35658:815:30126:33565:5737:5777:30897:10008:34271:5798:137:5802:45121:31901:5769:30904:5774:16021:5771:5770:5768:5829:71561:328:48471:5794:30905:5938:1990071:61957:32126:30287:33263:16020:43291:5576:61908
61645	endocytic patch	18 out of 662 genes, 2.7%	48 out of 5417 background genes, 0.9%	0.0017	0	B9J08_000067:B9J08_000145:B9J08_000561:B9J08_001137:B9J08_001340:B9J08_001572:B9J08_002203:B9J08_002398:B9J08_003069:B9J08_003151:B9J08_004023:B9J08_004190:B9J08_004241:B9J08_004286:B9J08_004607:B9J08_004653:B9J08_004879:B9J08_005367	99079:8290:1990528:1990964:35838:32153:5737:31097:110131:5884:30132:935:30130:71203:5937:43332:61645:1400:45121:144:5934:5935:51285:131:5739:5938:30479:5643:5634:140224:5885
31410	cytoplasmic vesicle	43 out of 662 genes, 6.5%	179 out of 5417 background genes, 3.3%	0.00182	0	B9J08_000023:B9J08_000039:B9J08_000314:B9J08_000463:B9J08_000529:B9J08_000666:B9J08_000779:B9J08_000868:B9J08_001394:B9J08_001694:B9J08_001847:B9J08_001900:B9J08_001902:B9J08_001940:B9J08_002181:B9J08_002313:B9J08_002421:B9J08_002589:B9J08_002865:B9J08_002909:B9J08_003069:B9J08_003147:B9J08_003165:B9J08_003197:B9J08_003307:B9J08_003380:B9J08_003396:B9J08_003473:B9J08_003613:B9J08_003765:B9J08_003…	5628:70772:30122:407:324:329:5886:19898:30906:34272:35658:815:33565:30126:5737:5777:30897:30173:30132:10008:70971:12507:30130:34271:5798:137:5802:30127:45121:31901:139:5789:5769:30904:5774:30134:16021:5771:5770:5935:5768:5829:71561:328:48471:5794:30905:5938:30479:1990071:61957:32126:30287:33263:16020:1411:43291:34044:5576:61908
97708	intracellular vesicle	43 out of 662 genes, 6.5%	179 out of 5417 background genes, 3.3%	0.00182	0	B9J08_000023:B9J08_000039:B9J08_000314:B9J08_000463:B9J08_000529:B9J08_000666:B9J08_000779:B9J08_000868:B9J08_001394:B9J08_001694:B9J08_001847:B9J08_001900:B9J08_001902:B9J08_001940:B9J08_002181:B9J08_002313:B9J08_002421:B9J08_002589:B9J08_002865:B9J08_002909:B9J08_003069:B9J08_003147:B9J08_003165:B9J08_003197:B9J08_003307:B9J08_003380:B9J08_003396:B9J08_003473:B9J08_003613:B9J08_003765:B9J08_003…	5628:70772:30122:407:324:329:5886:19898:30906:34272:35658:815:33565:30126:5737:5777:30897:30173:30132:10008:70971:12507:30130:34271:5798:137:5802:30127:45121:31901:139:5789:5769:30904:5774:30134:16021:5771:5770:5935:5768:5829:71561:328:48471:5794:30905:5938:30479:1990071:61957:32126:30287:33263:16020:1411:43291:34044:5576:61908
31982	vesicle	43 out of 662 genes, 6.5%	180 out of 5417 background genes, 3.3%	0.00213	0	B9J08_000023:B9J08_000039:B9J08_000314:B9J08_000463:B9J08_000529:B9J08_000666:B9J08_000779:B9J08_000868:B9J08_001394:B9J08_001694:B9J08_001847:B9J08_001900:B9J08_001902:B9J08_001940:B9J08_002181:B9J08_002313:B9J08_002421:B9J08_002589:B9J08_002865:B9J08_002909:B9J08_003069:B9J08_003147:B9J08_003165:B9J08_003197:B9J08_003307:B9J08_003380:B9J08_003396:B9J08_003473:B9J08_003613:B9J08_003765:B9J08_003…	5628:70772:30122:407:324:329:5886:19898:30906:34272:35658:815:33565:30126:5737:5777:30897:30173:30132:10008:70971:12507:30130:34271:5798:137:5802:30127:45121:31901:139:5789:5769:30904:5774:30134:16021:5771:5770:5935:5768:5829:71561:328:48471:5794:30905:5938:30479:1990071:61957:32126:30287:33263:16020:1411:43291:34044:5576:61908
30479	actin cortical patch	17 out of 662 genes, 2.6%	47 out of 5417 background genes, 0.9%	0.00541	0	B9J08_000067:B9J08_000145:B9J08_000561:B9J08_001137:B9J08_001340:B9J08_001572:B9J08_002203:B9J08_002398:B9J08_003069:B9J08_003151:B9J08_004023:B9J08_004190:B9J08_004241:B9J08_004286:B9J08_004607:B9J08_004653:B9J08_005367	99079:8290:1990528:1990964:35838:32153:5737:31097:110131:5884:30132:935:30130:71203:5937:43332:45121:5934:5935:51285:131:5739:5938:30479:5643:5634:140224:5885
5938	cell cortex	37 out of 662 genes, 5.6%	154 out of 5417 background genes, 2.8%	0.00809	0.0014	B9J08_000067:B9J08_000071:B9J08_000145:B9J08_000561:B9J08_000587:B9J08_001137:B9J08_001230:B9J08_001274:B9J08_001340:B9J08_001572:B9J08_001612:B9J08_002005:B9J08_002203:B9J08_002315:B9J08_002398:B9J08_002819:B9J08_002877:B9J08_003069:B9J08_003151:B9J08_003359:B9J08_003360:B9J08_004023:B9J08_004178:B9J08_004190:B9J08_004241:B9J08_004286:B9J08_004607:B9J08_004653:B9J08_004718:B9J08_004834:B9J08_004…	5628:99079:32160:110085:31965:5619:36286:324:8290:1990528:5816:5886:1990964:35838:32153:9898:5737:31097:42764:36391:1990615:110131:5884:5635:30132:935:71782:30130:71203:5937:19897:43332:61645:1400:45121:72687:30176:99020:99021:36362:32175:144:5934:16021:120104:31105:34099:5935:145:5876:51285:5768:131:5829:48471:5783:5739:5794:97038:5938:30479:32151:5788:159:32126:32152:32169:90443:5643:32541:5634…
32541	cortical endoplasmic reticulum	9 out of 662 genes, 1.4%	18 out of 5417 background genes, 0.3%	0.02815	0.0013	B9J08_001612:B9J08_002005:B9J08_002315:B9J08_002819:B9J08_003360:B9J08_004178:B9J08_004718:B9J08_005109:B9J08_005283	31965:5886:32153:5635:71782:30176:99020:99021:16021:34099:5935:5783:5739:5794:97038:5788:5643:32541
30863	cortical cytoskeleton	21 out of 662 genes, 3.2%	75 out of 5417 background genes, 1.4%	0.04637	0.0025	B9J08_000067:B9J08_000071:B9J08_000145:B9J08_000561:B9J08_001137:B9J08_001230:B9J08_001340:B9J08_001572:B9J08_002203:B9J08_002398:B9J08_003069:B9J08_003151:B9J08_003359:B9J08_004023:B9J08_004190:B9J08_004241:B9J08_004286:B9J08_004607:B9J08_004653:B9J08_004834:B9J08_005367	5628:99079:32160:110085:5619:36286:8290:1990528:5816:1990964:35838:32153:9898:5737:31097:42764:36391:110131:5884:30132:935:30130:71203:5937:43332:1400:45121:72687:36362:32175:144:5934:120104:31105:5935:5876:51285:131:5739:5938:30479:32151:159:32126:32152:32169:90443:5643:5634:140224:32168:5885
71782	endoplasmic reticulum tubular network	9 out of 662 genes, 1.4%	19 out of 5417 background genes, 0.4%	0.04773	0.0024	B9J08_001612:B9J08_002005:B9J08_002315:B9J08_002819:B9J08_003360:B9J08_004178:B9J08_004718:B9J08_005109:B9J08_005283	31965:5886:32153:5635:71782:30176:99020:99021:16021:34099:5935:5783:5739:5794:97038:5788:5643:32541
30864	cortical actin cytoskeleton	20 out of 662 genes, 3.0%	70 out of 5417 background genes, 1.3%	0.04885	0.0022	B9J08_000067:B9J08_000145:B9J08_000561:B9J08_001137:B9J08_001230:B9J08_001340:B9J08_001572:B9J08_002203:B9J08_002398:B9J08_003069:B9J08_003151:B9J08_003359:B9J08_004023:B9J08_004190:B9J08_004241:B9J08_004286:B9J08_004607:B9J08_004653:B9J08_004834:B9J08_005367	5628:99079:32160:110085:5619:8290:1990528:5816:1990964:35838:32153:5737:31097:42764:36391:110131:5884:30132:935:30130:71203:5937:43332:1400:45121:72687:32175:144:5934:120104:31105:5935:5876:51285:131:5739:5938:30479:32151:159:32152:32169:90443:5643:5634:140224:32168:5885

## Sheet: Tyrosol vs Farnesol
Supplementary Table 2 Results of the gene set enrichment analysis
Significant shared GO terms (p < 0.05) were determined with Candida Genome Database Gene Ontology Term Finder (http://www.candidagenome.org/cgi-bin/GO/goTermFinder).
Biological processes, molecular function and cellular component categories were tested.
Terms highlighted with yellow are presented in the Results section.
Upregulated gene set
Biological process
GOID	GO_term	Cluster frequency	Background frequency	Corrected P-value	False discovery rate	Gene(s) annotated to the term	Directly Annotated GOID List
55085	transmembrane transport	30 out of 205 genes, 14.6%	355 out of 5417 background genes, 6.6%	0.0094	0	B9J08_000796:B9J08_000995:B9J08_001070:B9J08_001162:B9J08_001213:B9J08_001521:B9J08_001526:B9J08_001567:B9J08_001672:B9J08_001737:B9J08_001804:B9J08_002110:B9J08_002242:B9J08_002585:B9J08_002855:B9J08_003202:B9J08_003213:B9J08_003908:B9J08_003981:B9J08_004097:B9J08_004140:B9J08_004324:B9J08_004430:B9J08_004452:B9J08_004475:B9J08_004584:B9J08_004690:B9J08_004725:B9J08_004898:B9J08_005172	1903692:51180:15851:8272:15693:15891:1902600:44718:15893:1904263:1990961:6865:55085:1902906:51453:6754:120029:101:6812
Molecular function
GOID	GO_term	Cluster frequency	Background frequency	Corrected P-value	False discovery rate	Gene(s) annotated to the term	Directly Annotated GOID List
22857	transmembrane transporter activity	27 out of 205 genes, 13.2%	346 out of 5417 background genes, 6.4%	0.02832	0.05	B9J08_000796:B9J08_000995:B9J08_001070:B9J08_001162:B9J08_001213:B9J08_001428:B9J08_001521:B9J08_001526:B9J08_001567:B9J08_001581:B9J08_001737:B9J08_002110:B9J08_002585:B9J08_002855:B9J08_003202:B9J08_003908:B9J08_003981:B9J08_004097:B9J08_004140:B9J08_004430:B9J08_004452:B9J08_004475:B9J08_004584:B9J08_004690:B9J08_004725:B9J08_004898:B9J08_005172	1901691:42910:102:15343:46872:166:8553:19829:15244:15205:90482:5524:15116:46873:17111:22890:22857:42626:8271:16887:5310
Cellular component
GOID	GO_term	Cluster frequency	Background frequency	Corrected P-value	False discovery rate	Gene(s) annotated to the term	Directly Annotated GOID List
16021	integral component of membrane	31 out of 205 genes, 15.1%	443 out of 5417 background genes, 8.2%	0.0451	0.05	B9J08_000072:B9J08_000078:B9J08_000796:B9J08_000995:B9J08_001070:B9J08_001206:B9J08_001213:B9J08_001521:B9J08_001526:B9J08_001581:B9J08_001608:B9J08_001672:B9J08_001757:B9J08_002374:B9J08_002585:B9J08_002855:B9J08_003202:B9J08_003213:B9J08_003240:B9J08_003908:B9J08_003981:B9J08_004097:B9J08_004140:B9J08_004347:B9J08_004430:B9J08_004452:B9J08_004475:B9J08_004584:B9J08_004690:B9J08_004898:B9J08_005…	30176:31305:5739:16020:5783:136:16021:71944:329:42765:45121:5886
Downregulated gene set
Biological process
GOID	GO_term	Cluster frequency	Background frequency	Corrected P-value	False discovery rate	Gene(s) annotated to the term	Directly Annotated GOID List
6334	nucleosome assembly	5 out of 117 genes, 4.3%	16 out of 5417 background genes, 0.3%	0.00531	0	B9J08_000855:B9J08_002072:B9J08_002073:B9J08_003368:B9J08_005145	6974:45910:43935:6334:6355:30261:9303:34729:31454:6352:70911:61587:31936
Molecular function
GOID	GO_term	Cluster frequency	Background frequency	Corrected P-value	False discovery rate	Gene(s) annotated to the term	Directly Annotated GOID List
5199	structural constituent of cell wall	4 out of 117 genes, 3.4%	5 out of 5417 background genes, 0.1%	0.0001	0	B9J08_002560:B9J08_003910:B9J08_004200:B9J08_004786	16298:5199
Cellular component
GOID	GO_term	Cluster frequency	Background frequency	Corrected P-value	False discovery rate	Gene(s) annotated to the term	Directly Annotated GOID List
786	nucleosome	5 out of 117 genes, 4.3%	9 out of 5417 background genes, 0.2%	4.16e-05	0	B9J08_000855:B9J08_002072:B9J08_002073:B9J08_003368:B9J08_005145	35861:31298:786:43505:31934:5634
5618	cell wall	6 out of 117 genes, 5.1%	39 out of 5417 background genes, 0.7%	0.01334	0.02	B9J08_002560:B9J08_003120:B9J08_003910:B9J08_004200:B9J08_004786:B9J08_005359	5628:71597:9277:34399:5618:5621
30312	external encapsulating structure	6 out of 117 genes, 5.1%	40 out of 5417 background genes, 0.7%	0.01542	0.0133	B9J08_002560:B9J08_003120:B9J08_003910:B9J08_004200:B9J08_004786:B9J08_005359	5628:71597:9277:34399:5618:5621
44815	DNA packaging complex	6 out of 117 genes, 5.1%	44 out of 5417 background genes, 0.8%	0.02643	0.03	B9J08_000855:B9J08_001009:B9J08_002072:B9J08_002073:B9J08_003368:B9J08_005145	31298:786:43505:31934:5634:35861:922:779:818:34506:31617
34506	chromosome, centromeric core domain	3 out of 117 genes, 2.6%	8 out of 5417 background genes, 0.1%	0.04166	0.032	B9J08_001009:B9J08_002137:B9J08_003368	31298:43505:31934:31965:779:922:5639:5635:781:34506:818:31617
